# Supplementary material for: Nanoelectromechanical relay without pull-in instability for high-temperature non-volatile memory
Source: Nat Commun. 2020 Mar 4;11:1181. doi: 10.1038/s41467-020-14872-2 (PMC7055292; doi:10.1038/s41467-020-14872-2)
Supplement: Supplementary file 2 — Source Data [file 41467_2020_14872_MOESM2_ESM.xlsx]

## Sheet: Fig.1d
	Cycle 8						Cycle 12						Cycle 20						Cycle 32
	V_PrincG	I_AuxG	I_PrincG	Is	Id_left		V_PrincG	I_AuxG	I_PrincG	Is	Id_left		V_PrincG	I_AuxG	I_PrincG	Is	Id_left		V_PrincG	I_AuxG	I_PrincG	Is	Id_left
	0	-1.06e-12	2.46e-12	7.93e-12	3.19e-12		0	3.5e-13	6.6e-13	7.89e-12	7.49e-12		0	5.82e-12	1.46e-12	9.86e-12	4.76e-12		0	1.44e-12	4.9e-13	9.42e-12	3.94e-12
	0.1	-4.2e-13	7e-14	7.93e-12	1.349e-11		0.1	-2.52e-12	1.77e-12	7.89e-12	6.36e-12		0.1	7.42e-12	-1.2e-12	9.86e-12	1.428e-11		0.1	2.4e-13	6.4e-13	9.42e-12	-6.4e-13
	0.2	8.91e-12	4.75e-12	7.93e-12	3.19e-12		0.2	1.24e-12	-5.1e-13	7.89e-12	6.7e-13		0.2	2.22e-12	-4.16e-12	9.86e-12	4.76e-12		0.2	-2.48e-12	1.88e-12	9.42e-12	3.94e-12
	0.3	1.84e-12	5.47e-12	7.93e-12	1.349e-11		0.3	4.19e-12	-3e-13	7.89e-12	6.36e-12		0.3	-1.61e-12	-1.97e-12	9.86e-12	1.428e-11		0.3	-2.43e-12	-1.74e-12	9.42e-12	-6.4e-13
	0.4	-2.06e-12	-1.99e-12	7.93e-12	1.134e-11		0.4	5.89e-12	-5e-14	7.89e-12	6.7e-13		0.4	-8.41e-12	-2.66e-12	9.86e-12	3.06e-12		0.4	4.59e-12	4.32e-12	9.42e-12	-7.93e-12
	0.5	-5.45e-12	5.5e-13	7.93e-12	2.171e-11		0.5	5.86e-12	2.88e-12	7.89e-12	8.05e-12		0.5	3.26e-12	-8e-14	9.86e-12	-8.1e-12		0.5	4.33e-12	6.92e-12	9.42e-12	4.84e-12
	0.6	-4.95e-12	-4.08e-12	7.93e-12	1.435e-11		0.6	5.7e-13	-5.9e-13	7.89e-12	1.198e-11		0.6	4.02e-12	2.61e-12	9.86e-12	2.8e-13		0.6	3.1e-13	2.68e-12	9.42e-12	5.9e-12
	0.7	4.8e-12	-4.9e-13	7.93e-12	-4e-12		0.7	-3.8e-12	-3.86e-12	7.89e-12	1.058e-11		0.7	3.7e-12	1.52e-12	9.86e-12	2.78e-12		0.7	-4.26e-12	-7.9e-13	9.42e-12	1.38e-11
	0.8	1.014e-11	-1.2e-13	7.93e-12	9.64e-12		0.8	-1.93e-12	2.4e-13	7.89e-12	-1.109e-11		0.8	1.21e-12	-1.94e-12	9.86e-12	1.08e-12		0.8	-6.5e-12	-9.9e-13	9.42e-12	1.44e-11
	0.9	4.81e-12	6e-13	7.93e-12	-3.5e-13		0.9	3.96e-12	1.56e-12	7.89e-12	3.39e-12		0.9	-5.06e-12	2.03e-12	9.86e-12	7.73e-12		0.9	-1.26e-12	1.49e-12	9.42e-12	1.08e-11
	1	-2.25e-12	-1.74e-12	7.93e-12	-6.26e-12		1	4.1e-12	3.26e-12	7.89e-12	2.67e-12		1	-6.4e-12	1.63e-12	9.86e-12	3.1e-12		1	4.53e-12	1.21e-12	9.42e-12	-2.87e-12
	1.1	-3.32e-12	3.55e-12	7.93e-12	-5.17e-12		1.1	6.9e-13	2.17e-12	7.89e-12	-7.7e-13		1.1	-1.8e-13	2.61e-12	9.86e-12	-2.36e-12		1.1	9.51e-12	-7.4e-13	9.42e-12	1.29e-11
	1.2	4.03e-12	2.88e-12	7.93e-12	-9.54e-12		1.2	-3.05e-12	2.83e-12	7.89e-12	3.55e-12		1.2	6.73e-12	1.43e-12	9.86e-12	-3.3e-13		1.2	3.4e-13	6.6e-13	9.42e-12	8.06e-12
	1.3	4.95e-12	4.21e-12	7.93e-12	-9.29e-12		1.3	-5.11e-12	-6e-13	7.89e-12	6.6e-12		1.3	6.42e-12	3.15e-12	9.86e-12	2.093e-11		1.3	-1.17e-12	-4.2e-12	9.42e-12	4.54e-12
	1.4	4.15e-12	1.66e-12	7.93e-12	9.62e-12		1.4	-8.7e-13	-1.59e-12	7.89e-12	1.67e-12		1.4	-1.58e-12	1.06e-12	9.86e-12	6.54e-12		1.4	-3.82e-12	-1.81e-12	9.42e-12	-5e-13
	1.5	2.14e-12	4.9e-13	7.93e-12	-1.041e-11		1.5	2.87e-12	2.66e-12	7.89e-12	-1.321e-11		1.5	-1.03e-12	-4.02e-12	9.86e-12	5.43e-12		1.5	3.33e-12	1.16e-12	9.42e-12	-1.05e-11
	1.6	2e-14	2.16e-12	7.93e-12	4.94e-12		1.6	7.52e-12	4.03e-12	7.89e-12	4.25e-12		1.6	-2.6e-12	-4.8e-13	9.86e-12	8.06e-12		1.6	8.36e-12	3.23e-12	9.42e-12	-4.42e-12
	1.7	-1.69e-12	-1.07e-12	7.93e-12	7.86e-12		1.7	3.3e-12	4.14e-12	7.89e-12	6.17e-12		1.7	5e-12	-1.9e-13	9.86e-12	4e-14		1.7	7.61e-12	3.2e-12	9.42e-12	-5.16e-12
	1.8	1.35e-12	-2.96e-12	7.93e-12	2.124e-11		1.8	-2.05e-12	1.24e-12	7.89e-12	4.03e-12		1.8	6.52e-12	-8e-13	9.86e-12	7.9e-13		1.8	-1.41e-12	-3.7e-13	9.42e-12	5.22e-12
	1.9	2.04e-12	-3.25e-12	7.93e-12	1.218e-11		1.9	-4.49e-12	-1.33e-12	7.89e-12	8.05e-12		1.9	7.75e-12	1.87e-12	9.86e-12	1.7e-12		1.9	-3e-12	5.5e-13	9.42e-12	-1.13e-11
	2	3.39e-12	-3.04e-12	7.93e-12	8.63e-12		2	7.8e-13	2.17e-12	7.89e-12	2.85e-12		2	-3.6e-13	8e-14	9.86e-12	1.056e-11		2	3.2e-13	3.05e-12	9.42e-12	-9.2e-13
	2.1	4.68e-12	-6e-13	7.93e-12	2.6e-12		2.1	7.54e-12	2.78e-12	7.89e-12	1.38e-12		2.1	-6.15e-12	-1.59e-12	9.86e-12	-1.25e-12		2.1	9.3e-13	5.33e-12	9.42e-12	2.03e-12
	2.2	1.61e-12	-4e-13	7.93e-12	8.06e-12		2.2	8.15e-12	1.05e-12	7.89e-12	7.25e-12		2.2	-3.15e-12	-8e-14	9.86e-12	-1.307e-11		2.2	5.2e-12	1.53e-12	9.42e-12	6.67e-12
	2.3	-1.64e-12	-3.34e-12	7.93e-12	-3.41e-12		2.3	1.04e-12	-2.87e-12	7.89e-12	1.487e-11		2.3	4.9e-13	3.11e-12	9.86e-12	-6e-14		2.3	2.85e-12	1.13e-12	9.42e-12	1.84e-11
	2.4	-8.4e-13	2.86e-12	7.93e-12	-3.28e-12		2.4	-2.15e-12	-3.79e-12	7.89e-12	5.46e-12		2.4	4.23e-12	2.44e-12	9.86e-12	-2.09e-12		2.4	-7.11e-12	-4.7e-13	9.42e-12	1.07e-11
	2.5	6.24e-12	2.03e-12	7.93e-12	-1.35e-11		2.5	-4.2e-12	-1.97e-12	7.89e-12	-9.24e-12		2.5	3.82e-12	1e-14	9.86e-12	9.7e-13		2.5	-5e-12	-2.1e-12	9.42e-12	2.89e-12
	2.6	6.47e-12	2.78e-12	7.93e-12	-4.56e-12		2.6	2.26e-12	2.01e-12	7.89e-12	7.2e-13		2.6	-1.76e-12	9.5e-13	9.86e-12	9.76e-12		2.6	2.41e-12	6.9e-13	9.42e-12	4.58e-12
	2.7	-2.05e-12	4.53e-12	7.93e-12	9.83e-12		2.7	3.54e-12	3.63e-12	7.89e-12	-1.33e-12		2.7	-5.11e-12	1.45e-12	9.86e-12	-2.8e-13		2.7	5.53e-12	-6.3e-13	9.42e-12	1.82e-11
	2.8	-2.83e-12	3.54e-12	7.93e-12	-3.85e-12		2.8	4.76e-12	2.54e-12	7.89e-12	1.77e-12		2.8	-5.05e-12	1.85e-12	9.86e-12	4.34e-12		2.8	5.48e-12	-9.7e-13	9.42e-12	6.92e-12
	2.9	-1.32e-12	1.34e-12	7.93e-12	4.95e-12		2.9	-8.4e-13	4.12e-12	7.89e-12	6.44e-12		2.9	2.47e-12	3.58e-12	9.86e-12	-6.55e-12		2.9	3.56e-12	-1.82e-12	9.42e-12	2.48e-12
	3	-1.8e-13	3.1e-12	7.93e-12	5.34e-12		3	-3.83e-12	1.15e-12	7.89e-12	-2.66e-12		3	9.48e-12	4.02e-12	9.86e-12	1.134e-11		3	-2.8e-13	2.94e-12	9.42e-12	-7.01e-12
	3.1	4.88e-12	-1.91e-12	7.93e-12	1.218e-11		3.1	-5.82e-12	1.13e-12	7.89e-12	-3.53e-12		3.1	6.73e-12	5e-13	9.86e-12	8.53e-12		3.1	2.2e-13	2.03e-12	9.42e-12	-1.01e-11
	3.2	2.8e-13	-8.2e-13	7.93e-12	1.589e-11		3.2	3.65e-12	4.34e-12	7.89e-12	-5.05e-12		3.2	2.68e-12	5.1e-13	9.86e-12	7.71e-12		3.2	2.2e-12	1.33e-12	9.42e-12	-6.37e-12
	3.3	-3.69e-12	-1.7e-12	7.93e-12	9.85e-12		3.3	8.02e-12	-9e-14	7.89e-12	1.339e-11		3.3	-2.8e-13	1.6e-13	9.86e-12	5.55e-12		3.3	5.04e-12	4e-13	9.42e-12	2.26e-12
	3.4	6.5e-13	-1.51e-12	7.93e-12	1.03e-12		3.4	5.85e-12	-8.9e-13	7.89e-12	5e-12		3.4	-1.63e-12	1.43e-12	9.86e-12	1.91e-12		3.4	2.42e-12	1.17e-12	9.42e-12	-3.2e-12
	3.5	1.1e-13	1.16e-12	7.93e-12	9.37e-12		3.5	5.8e-13	-1.21e-12	7.89e-12	4.38e-12		3.5	5e-12	-1e-14	9.86e-12	3.2e-13		3.5	4.03e-12	2.64e-12	9.42e-12	-6.54e-12
	3.6	3.69e-12	-1.84e-12	7.93e-12	-1.5e-12		3.6	-1.11e-12	-4.9e-13	7.89e-12	8.22e-12		3.6	9.7e-12	7.2e-13	9.86e-12	-3.7e-13		3.6	-8.2e-13	6.52e-12	9.42e-12	3.3e-12
	3.7	5.37e-12	3e-14	7.93e-12	-5.63e-12		3.7	-1.77e-12	-1.87e-12	7.89e-12	-2.21e-12		3.7	8.53e-12	1.5e-13	9.86e-12	4.63e-12		3.7	-2.35e-12	2.96e-12	9.42e-12	6.63e-12
	3.8	6.18e-12	3.64e-12	7.93e-12	-1.391e-11		3.8	4.07e-12	-3.4e-12	7.89e-12	6.42e-12		3.8	-6.6e-13	-2.92e-12	9.86e-12	4.9e-13		3.8	-2.98e-12	-1.87e-12	9.42e-12	1.37e-11
	3.9	2.38e-12	3.89e-12	7.93e-12	-5.54e-12		3.9	5.96e-12	-1.83e-12	7.89e-12	3.32e-12		3.9	-1.72e-12	7.6e-13	9.86e-12	-1.538e-11		3.9	1.68e-12	7.7e-13	9.42e-12	1.27e-11
	4	-2.44e-12	1.3e-12	7.93e-12	5.02e-12		4	3.66e-12	-1.73e-12	7.89e-12	1.747e-11		4	2.3e-13	4.26e-12	9.86e-12	-4.6e-12		4	2.7e-12	-9.7e-13	9.42e-12	7.31e-12
	4.1	-3.91e-12	9e-13	7.93e-12	-7.4e-13		4.1	-3.41e-12	-2.59e-12	7.89e-12	-1.67e-12		4.1	-1.13e-12	5.43e-12	9.86e-12	-9.6e-13		4.1	2.59e-12	-1.96e-12	9.42e-12	-4.65e-12
	4.2	4.22e-12	1.74e-12	7.93e-12	4.75e-12		4.2	-1.28e-12	-1.73e-12	7.89e-12	-9.2e-13		4.2	2.13e-12	-1e-14	9.86e-12	-2.07e-12		4.2	4.14e-12	3.7e-13	9.42e-12	1.35e-11
	4.3	5.18e-12	5.61e-12	7.93e-12	8.81e-12		4.3	-4.63e-12	-1.71e-12	7.89e-12	-2.64e-12		4.3	2.98e-12	2.81e-12	9.86e-12	4.77e-12		4.3	-2.75e-12	-1.06e-12	9.42e-12	8.35e-12
	4.4	3.59e-12	-1.5e-12	7.93e-12	1.2e-11		4.4	-2.63e-12	-4.6e-13	7.89e-12	-1.04e-12		4.4	-2.02e-12	1.51e-12	9.86e-12	2.29e-12		4.4	2.3e-13	-4.41e-12	9.42e-12	4.1e-13
	4.5	-3.98e-12	-2.54e-12	7.93e-12	1.507e-11		4.5	6.68e-12	1.55e-12	7.89e-12	2.86e-12		4.5	-4.35e-12	2.19e-12	9.86e-12	4.3e-13		4.5	5.6e-12	7e-13	9.42e-12	-1.81e-12
	4.6	-1.81e-12	-3.8e-13	7.93e-12	1.378e-11		4.6	2.34e-12	2.1e-12	7.89e-12	4.28e-12		4.6	-1.58e-12	1.48e-12	9.86e-12	-9.7e-12		4.6	6.4e-12	2.79e-12	9.42e-12	-1.3e-11
	4.7	1.01e-12	4.4e-13	7.93e-12	-4.79e-12		4.7	-3.93e-12	-2.7e-13	7.89e-12	2.07e-12		4.7	5.08e-12	2.19e-12	9.86e-12	1.382e-11		4.7	6.71e-12	1.65e-12	9.42e-12	-8.21e-12
	4.8	6.48e-12	-1.04e-12	7.93e-12	1.311e-11		4.8	-1.27e-12	-5.5e-13	7.89e-12	-1.301e-11		4.8	6.58e-12	3.3e-13	9.86e-12	9.35e-12		4.8	1.9e-13	1.85e-12	9.42e-12	-5.71e-12
	4.9	7.71e-12	-2.4e-12	7.93e-12	-3.87e-12		4.9	1.4e-12	2.31e-12	7.89e-12	-2e-13		4.9	5.97e-12	-1.9e-12	9.86e-12	6.49e-12		4.9	-5.01e-12	4.6e-13	9.42e-12	3.25e-12
	5	5e-14	1.55e-12	7.93e-12	-3.71e-12		5	6.97e-12	-8.2e-13	7.89e-12	1.088e-11		5	5.26e-12	-1.62e-12	9.86e-12	7.65e-12		5	-2.2e-13	1.55e-12	9.42e-12	-9.97e-12
	5.1	1.1e-13	3.04e-12	7.93e-12	-1.341e-11		5.1	7.5e-12	1.33e-12	7.89e-12	3.18e-12		5.1	-2.1e-13	2.64e-12	9.86e-12	3.2e-12		5.1	6.15e-12	2.91e-12	9.42e-12	7.1e-13
	5.2	3.93e-12	5.15e-12	7.93e-12	-6.79e-12		5.2	6.44e-12	-1.7e-13	7.89e-12	3.67e-12		5.2	3e-14	-1.1e-13	9.86e-12	8.5e-13		5.2	4.71e-12	7.41e-12	9.42e-12	3.82e-12
	5.3	2.72e-12	2.91e-12	7.93e-12	4.32e-12		5.3	-1.08e-12	3.7e-13	7.89e-12	2.76e-12		5.3	4.45e-12	-7.6e-13	9.86e-12	2.35e-12		5.3	1.21e-12	1.59e-12	9.42e-12	6.09e-12
	5.4	3.74e-12	1.93e-12	7.93e-12	-4.07e-12		5.4	-8.5e-13	-2.12e-12	7.89e-12	-2.4e-12		5.4	6.2e-12	-3e-13	9.86e-12	5.13e-12		5.4	-3.94e-12	-2.07e-12	9.42e-12	1.35e-11
	5.5	8.39e-12	4.37e-12	7.93e-12	-3.9e-13		5.5	3.7e-13	3.14e-12	7.89e-12	3.59e-12		5.5	3.85e-12	-6.4e-13	9.86e-12	1.42e-12		5.5	-6.42e-12	-2e-14	9.42e-12	9.47e-12
	5.6	1.61e-12	5.08e-12	7.93e-12	7.4e-12		5.6	6.8e-12	-1.41e-12	9.24e-12	9.09e-12		5.6	3.09e-12	7.1e-13	9.86e-12	-1.316e-11		5.6	-3.73e-12	-2.07e-12	9.42e-12	8.85e-12
	5.7	-4.39e-12	-2.62e-12	7.93e-12	1.062e-11		5.7	4.87e-12	-3.13e-12	7.89e-12	8.54e-12		5.7	5.5e-13	4.66e-12	9.86e-12	-2.13e-12		5.7	5.36e-12	1.21e-12	9.42e-12	-3.34e-12
	5.8	-5.98e-12	-7.4e-13	7.93e-12	1.504e-11		5.8	4.11e-12	-1.22e-12	7.89e-12	-1.309e-11		5.8	-2.87e-12	5.62e-12	9.86e-12	-1.22e-12		5.8	9.81e-12	5e-13	9.42e-12	1.3e-11
	5.9	-1.87e-12	-1.76e-12	7.93e-12	8.71e-12		5.9	-5.1e-13	-1.42e-12	7.89e-12	8e-13		5.9	-1.55e-12	3.07e-12	9.86e-12	-2.99e-12		5.9	3.54e-12	-1.16e-12	9.42e-12	5.16e-12
	6	7.37e-12	8e-13	7.93e-12	-8.78e-12		6	-1.19e-12	5.78e-12	7.89e-12	-1.01e-12		6	3.68e-12	1.96e-12	9.86e-12	6.24e-12		6	2.09e-12	-3.45e-12	9.42e-12	2.12e-12
	6.1	1.12e-11	-1.42e-12	7.93e-12	1.831e-11		6.1	-2.2e-13	3.07e-12	7.89e-12	-2.24e-12		6.1	2.93e-12	2.91e-12	9.86e-12	6.4e-13		6.1	-7.6e-13	3.7e-13	9.42e-12	5.3e-13
	6.2	3.05e-12	2.78e-12	7.93e-12	-3.02e-12		6.2	8.27e-12	1.83e-12	7.89e-12	5.42e-12		6.2	-1.2e-12	1.79e-12	9.86e-12	1.37e-12		6.2	1.89e-12	2.34e-12	9.42e-12	-1.13e-11
	6.3	-4.3e-13	-4.2e-13	7.93e-12	-6.48e-12		6.3	2.92e-12	2e-12	7.89e-12	3.44e-12		6.3	-1.35e-12	1.72e-12	9.86e-12	-9.56e-12		6.3	7.38e-12	3.52e-12	9.42e-12	-6.56e-12
	6.4	-3.3e-13	4.77e-12	7.93e-12	-1.155e-11		6.4	2.44e-12	4.9e-13	7.89e-12	2.03e-12		6.4	4.71e-12	3.23e-12	9.86e-12	4.52e-12		6.4	1.14e-11	4.53e-12	9.42e-12	-7.03e-12
	6.5	5.19e-12	5.37e-12	7.93e-12	-6.28e-12		6.5	-4.4e-13	3.59e-12	7.89e-12	-1.309e-11		6.5	-4.6e-13	1.06e-12	9.86e-12	1.569e-11		6.5	2.12e-12	1.44e-12	9.42e-12	4.88e-12
	6.6	6.85e-12	1.38e-12	7.93e-12	-2.03e-12		6.6	1.34e-12	5.05e-12	7.89e-12	2.38e-12		6.6	5.27e-12	1.2e-12	9.86e-12	9.72e-12		6.6	-3.77e-12	4.41e-12	9.42e-12	-9.46e-12
	6.7	2.99e-12	-1.42e-12	7.93e-12	1.93e-12		6.7	1.31e-12	8.7e-13	7.89e-12	6.28e-12		6.7	4.72e-12	-1.58e-12	9.86e-12	7.37e-12		6.7	-1.59e-12	4.05e-12	9.42e-12	8.6e-13
	6.8	-9.8e-13	5.7e-13	7.93e-12	2.15e-12		6.8	4.85e-12	-7.3e-13	7.89e-12	4.16e-12		6.8	3.69e-12	-7.7e-13	9.86e-12	6.14e-12		6.8	8.4e-13	5.48e-12	9.42e-12	3.74e-12
	6.9	-3.98e-12	4.81e-12	7.93e-12	8.9e-12		6.9	4.22e-12	-5.6e-13	7.89e-12	5.35e-12		6.9	1.14e-12	-2.28e-12	9.86e-12	-7.5e-13		6.9	5.17e-12	4.2e-13	9.42e-12	4.49e-12
	7	-2.34e-12	-1.65e-12	7.93e-12	1.191e-11		7	6.9e-12	2.81e-12	7.89e-12	2.45e-12		7	2.46e-12	-3.1e-13	9.86e-12	2.98e-12		7	5.74e-12	1.24e-12	9.42e-12	1.53e-11
	7.1	-7e-14	-1.02e-12	7.93e-12	2.298e-11		7.1	2.48e-12	1.31e-12	7.89e-12	-2.53e-12		7.1	1.56e-12	-1.15e-12	-1.00094e-09	1.01201e-09		7.1	-3.3e-12	-1.11e-12	9.42e-12	7.93e-12
	7.2	2.1e-12	-3.1e-12	7.93e-12	1.416e-11		7.2	9e-13	-2.1e-13	7.89e-12	4.94e-12		7.2	5.29e-12	-4.08e-12	-1.00092e-09	1.01201e-09		7.2	-3.5e-12	-2.02e-12	9.42e-12	8.55e-12
	7.3	6.23e-12	-3.88e-12	7.93e-12	-6.66e-12		7.3	-4.8e-13	-3.72e-12	7.89e-12	6e-12		7.3	4.26e-12	-3.3e-13	-1.00094e-09	1.01201e-09		7.3	1.5e-13	7.3e-13	9.42e-12	2e-14
	7.4	5.52e-12	-1.99e-12	7.93e-12	8.42e-12		7.4	2.16e-12	-4.55e-12	7.89e-12	5.77e-12		7.4	5.87e-12	9.7e-13	-1.00092e-09	1.01201e-09		7.4	5.26e-12	-5.1e-13	9.42e-12	1.4e-11
	7.5	-2.48e-12	1.06e-12	-1.01e-09	1.01e-09		7.5	5.1e-12	-1.1e-13	7.89e-12	-1.477e-11		7.5	-4.8e-13	5.39e-12	-1.00092e-09	1.01201e-09		7.5	3.8e-12	-7.3e-13	9.42e-12	5.11e-12
	7.6	-9.3e-13	5e-14	-1.01e-09	1.01e-09		7.6	3.32e-12	6.87e-12	7.89e-12	-1.31e-12		7.6	-8.9e-13	2.01e-12	-1.00093e-09	1.01201e-09		7.6	1.02e-11	-3.57e-12	9.42e-12	-4.1e-13
	7.7	3.2e-12	3.84e-12	-1.01e-09	1.01e-09		7.7	-2.46e-12	4.44e-12	7.89e-12	-2.39e-12		7.7	-1.95e-12	-1.46e-12	-1.00092e-09	1.01201e-09		7.7	6.6e-13	1.03e-12	9.42e-12	-4.82e-12
	7.8	7.83e-12	5.21e-12	-1.01e-09	1.01e-09		7.8	-5.69e-12	1.47e-12	7.89e-12	-8.4e-13		7.8	1.6e-13	2.14e-12	-1.00092e-09	1.01201e-09		7.8	-1.74e-12	1.13e-12	9.42e-12	-1.17e-11
	7.9	9.66e-12	3.62e-12	-1.01e-09	1.01e-09		7.9	-1.18e-12	7.7e-13	7.89e-12	3.26e-12		7.9	1e-12	1.79e-12	-1.00093e-09	1.01201e-09		7.9	1.08e-12	1.3e-12	9.42e-12	-7.44e-12
	8	1.57e-12	2.31e-12	-1.01e-09	1.01e-09		8	1.034e-11	-3.68e-12	7.89e-12	-8.24e-12		8	3.43e-12	3.26e-12	-1.00092e-09	1.01201e-09		8	7.32e-12	2.97e-12	9.42e-12	-7.57e-12
	8.1	-1.15e-12	3.54e-12	-1.01e-09	1.01e-09		8.1	2.87e-12	4.53e-12	7.89e-12	-1.97e-12		8.1	2.56e-12	4.13e-12	-1.00092e-09	1.01201e-09		8.1	5.25e-12	-2e-13	9.42e-12	9.57e-10
	8.2	-1.28e-12	7.5e-13	-1.01e-09	1.01e-09		8.2	4.29e-12	3.99e-12	7.89e-12	-1.238e-11		8.2	2.46e-12	1.16e-12	-1.00093e-09	1.01201e-09		8.2	3.76e-12	2.31e-12	-1e-09	1e-09
	8.3	3.82e-12	1.1e-13	-1.01e-09	1.01e-09		8.3	1.25e-12	3.13e-12	7.89e-12	8.71e-12		8.3	5.9e-13	2.36e-12	-1.00093e-09	1.01201e-09		8.3	2.96e-12	3.81e-12	-1e-09	1e-09
	8.4	5.14e-12	1.6e-13	-1.01e-09	1.01e-09		8.4	-1.25e-12	1.19e-12	7.89e-12	2.93e-12		8.4	4.07e-12	-2.56e-12	-1.00093e-09	1.01201e-09		8.4	-1.71e-12	4.97e-12	-1e-09	1e-09
	8.5	1.35e-12	1.17e-12	-1.01e-09	1.01e-09		8.5	2.19e-12	-2.29e-12	7.89e-12	5.2e-12		8.5	6.01e-12	-1.25e-12	-1.00092e-09	1.01201e-09		8.5	-2.96e-12	2.61e-12	-1e-09	1e-09
	8.6	-4.35e-12	-8.9e-13	-1.01e-09	1.01e-09		8.6	5.04e-12	1.5e-13	7.89e-12	6.28e-12		8.6	7.43e-12	1.38e-12	-1.00093e-09	1.01201e-09		8.6	-4.6e-13	-4.8e-13	-1e-09	1e-09
	8.7	2.87e-12	-1.61e-12	-1.01e-09	1.01e-09		8.7	8.04e-12	2.72e-12	-9.85e-10	9.85e-10		8.7	2.91e-12	1.23e-12	-1.00093e-09	1.01201e-09		8.7	2.84e-12	8e-14	-1e-09	1e-09
	8.8	3.8e-13	-2.87e-12	-1.01e-09	1.01e-09		8.8	7.49e-12	2.77e-12	-9.85e-10	9.85e-10		8.8	1.76e-12	1.49e-12	-1.00093e-09	1.01201e-09		8.8	2.38e-12	4.7e-13	-1e-09	1e-09
	8.9	7.59e-12	1.67e-12	-1.01e-09	1.01e-09		8.9	1.14e-12	-2.16e-12	-9.85e-10	9.85e-10		8.9	9.6e-13	-4.6e-13	-1.00092e-09	1.01201e-09		8.9	1.95e-12	2.6e-12	-1e-09	1e-09
	9	8.75e-12	1.6e-13	-1.01e-09	1.01e-09		9	-1.77e-12	-3.05e-12	-9.85e-10	9.85e-10		9	-9.4e-13	-6.7e-13	-1.00093e-09	1.01201e-09		9	1.82e-12	6.3e-13	-1e-09	1e-09
	9.1	6.91e-12	5.18e-12	-1.01e-09	1.01e-09		9.1	9.8e-13	-1.95e-12	-9.85e-10	9.85e-10		9.1	6.27e-12	1.26e-12	-1.00093e-09	1.01201e-09		9.1	-1.35e-12	7.4e-13	-1e-09	1e-09
	9.2	4.63e-12	3.85e-12	-1.01e-09	1.01e-09		9.2	8.7e-12	-2.1e-13	-9.85e-10	9.85e-10		9.2	6.53e-12	3.43e-12	-1.00092e-09	1.01201e-09		9.2	3.91e-12	-9.1e-13	-1e-09	1e-09
	9.3	3.18e-12	3.48e-12	-1.01e-09	1.01e-09		9.3	6.75e-12	3.4e-12	-9.85e-10	9.85e-10		9.3	-3.9e-13	6.24e-12	-1.00093e-09	1.01201e-09		9.3	5.25e-12	1.75e-12	-1e-09	1e-09
	9.4	1.5e-13	-1.41e-12	-1.01e-09	1.01e-09		9.4	-5.7e-13	3.46e-12	-9.85e-10	9.85e-10		9.4	-1.3e-13	2.6e-13	-1.00093e-09	1.01201e-09		9.4	7.41e-12	3.02e-12	-1e-09	1e-09
	9.5	7.78e-12	3.23e-12	-1.01e-09	1.01e-09		9.5	-1.6e-12	2.81e-12	-9.85e-10	9.85e-10		9.5	-3.39e-12	2.75e-12	-1.00092e-09	1.01201e-09		9.5	5.66e-12	4.09e-12	-1e-09	1e-09
	9.6	6.28e-12	3.93e-12	-1.01e-09	1.01e-09		9.6	-2.99e-12	1.08e-12	-9.85e-10	9.85e-10		9.6	-1.18e-12	7.3e-13	-1.00093e-09	1.01201e-09		9.6	5.5e-12	4.25e-12	-1e-09	1e-09
	9.7	6.26e-12	1.95e-12	-1.01e-09	1.01e-09		9.7	-1.41e-12	2.6e-12	-9.85e-10	9.85e-10		9.7	1.83e-12	3.92e-12	-1.00093e-09	1.01201e-09		9.7	-4.6e-13	3.07e-12	-1e-09	1e-09
	9.8	-1.43e-12	-2.7e-13	-1.01e-09	1.01e-09		9.8	5.56e-12	3.14e-12	-9.85e-10	9.85e-10		9.8	6.94e-12	3.42e-12	-1.00093e-09	1.01201e-09		9.8	1.1e-12	-1.02e-12	-1e-09	1e-09
	9.9	-3.93e-12	-1.87e-12	-1.01e-09	1.01e-09		9.9	1.379e-11	6.11e-12	-9.85e-10	9.85e-10		9.9	7.92e-12	8.3e-13	-1.00093e-09	1.01201e-09		9.9	3.53e-12	4.97e-12	-1e-09	1e-09
	10	-3.49e-12	-2.68e-12	-1.01e-09	1.01e-09		10	1.19e-12	2.55e-12	-9.85e-10	9.85e-10		10	1.47e-12	1.5e-13	-1.00093e-09	1.01201e-09		10	7.43e-12	4.73e-12	-1e-09	1e-09
	10	3.3e-12	1.96e-12	-1.01e-09	1.01e-09		10	7.22e-12	2.43e-12	-9.85e-10	9.85e-10		10	4.03e-12	3.36e-12	-1.00093e-09	1.01201e-09		10	1.15e-12	-6e-13	-1e-09	1e-09
	9.9	9.9e-13	-1.35e-12	-1.01e-09	1.01e-09		9.9	6.12e-12	1.41e-12	-9.85e-10	9.85e-10		9.9	4.38e-12	-2.7e-13	-1.00094e-09	1.01201e-09		9.9	1.76e-12	-5.7e-13	-1e-09	1e-09
	9.8	1.54e-12	3.53e-12	-1.01e-09	1.01e-09		9.8	2.45e-12	3.7e-13	-9.85e-10	9.85e-10		9.8	2.58e-12	1.4e-13	-1.00093e-09	1.01201e-09		9.8	4.21e-12	4.8e-13	-1e-09	1e-09
	9.7	8.03e-12	3.51e-12	-1.01e-09	1.01e-09		9.7	-8.3e-13	-3.51e-12	-9.85e-10	9.85e-10		9.7	-7.4e-13	5e-14	-1.00093e-09	1.01201e-09		9.7	4.27e-12	6e-14	-1e-09	1e-09
	9.6	8.78e-12	4.31e-12	-1.01e-09	1.01e-09		9.6	-4.72e-12	-1.87e-12	-9.85e-10	9.85e-10		9.6	2.03e-12	-2.61e-12	-1.00092e-09	1.01201e-09		9.6	6.9e-13	1.6e-13	-1e-09	1e-09
	9.5	4.68e-12	2.21e-12	-1.01e-09	1.01e-09		9.5	-1.6e-12	7e-12	-9.85e-10	9.85e-10		9.5	3.72e-12	3.22e-12	-1.00093e-09	1.01201e-09		9.5	-1.71e-12	-2.31e-12	-1e-09	1e-09
	9.4	-2.92e-12	2.67e-12	-1.01e-09	1.01e-09		9.4	5.12e-12	3.76e-12	-9.85e-10	9.85e-10		9.4	6.77e-12	3.41e-12	-1.00092e-09	1.01201e-09		9.4	5.14e-12	-1.69e-12	-1e-09	1e-09
	9.3	-1.39e-12	1.42e-12	-1.01e-09	1.01e-09		9.3	2.86e-12	2.85e-12	-9.85e-10	9.85e-10		9.3	1.05e-12	8.72e-12	-1.00092e-09	1.01201e-09		9.3	4.12e-12	1.18e-12	-1e-09	1e-09
	9.2	3e-14	4.21e-12	-1.01e-09	1.01e-09		9.2	-3.98e-12	3.9e-13	-9.85e-10	9.85e-10		9.2	-1.14e-12	3.67e-12	-1.00093e-09	1.01201e-09		9.2	7.84e-12	2.88e-12	-1e-09	1e-09
	9.1	4.89e-12	-1.51e-12	-1.01e-09	1.01e-09		9.1	-2.76e-12	1.26e-12	-9.85e-10	9.85e-10		9.1	-3.68e-12	9.9e-13	-1.00092e-09	1.01201e-09		9.1	4.83e-12	4.85e-12	-1e-09	1e-09
	9	4.53e-12	-4.21e-12	-1.01e-09	1.01e-09		9	-3.24e-12	1.69e-12	-9.85e-10	9.85e-10		9	-1.35e-12	3.5e-13	-1.00093e-09	1.01201e-09		9	-1.2e-13	1.42e-12	-1e-09	1e-09
	8.9	-4.03e-12	-4.74e-12	-1.01e-09	1.01e-09		8.9	4.41e-12	4.03e-12	-9.85e-10	9.85e-10		8.9	2.48e-12	1.96e-12	-1.00092e-09	1.01201e-09		8.9	-5.52e-12	1e-14	-1e-09	1e-09
	8.8	-3.77e-12	-2.26e-12	-1.01e-09	1.01e-09		8.8	9.62e-12	4.07e-12	-9.85e-10	9.85e-10		8.8	3.97e-12	2.19e-12	-1.00093e-09	1.01201e-09		8.8	3.42e-12	2.67e-12	-1e-09	1e-09
	8.7	1.04e-12	2.62e-12	-1.01e-09	1.01e-09		8.7	6.45e-12	1.73e-12	-9.85e-10	9.85e-10		8.7	4.54e-12	3.22e-12	-1.00092e-09	1.01201e-09		8.7	5.4e-12	3.58e-12	-1e-09	1e-09
	8.6	5.36e-12	-1.85e-12	-1.01e-09	1.01e-09		8.6	-2.35e-12	-1.95e-12	-9.85e-10	9.85e-10		8.6	5.5e-13	1e-13	-1.00093e-09	1.01201e-09		8.6	3.41e-12	7.76e-12	-1e-09	1e-09
	8.5	4.24e-12	-1.32e-12	-1.01e-09	1.01e-09		8.5	1.01e-12	-1.45e-12	-9.85e-10	9.85e-10		8.5	-4.31e-12	-3e-13	-1.00094e-09	1.01201e-09		8.5	-3.11e-12	1.66e-12	-1e-09	1e-09
	8.4	6.46e-12	-3.48e-12	-1.01e-09	1.01e-09		8.4	-3.4e-13	3e-14	-9.85e-10	9.85e-10		8.4	2.43e-12	-5.79e-12	-1.00092e-09	1.01201e-09		8.4	-3.71e-12	2.3e-13	-1e-09	1e-09
	8.3	1.98e-12	4.42e-12	-1.01e-09	1.01e-09		8.3	5.98e-12	-1.58e-12	-9.85e-10	9.85e-10		8.3	5.86e-12	-1.44e-12	-1.00092e-09	1.01201e-09		8.3	-7.32e-12	-6.6e-13	-1e-09	1e-09
	8.2	2.71e-12	5.06e-12	-1.01e-09	1.01e-09		8.2	7.92e-12	-3.15e-12	-9.85e-10	9.85e-10		8.2	7.77e-12	6e-14	-1.00092e-09	1.01201e-09		8.2	5.2e-13	-2.21e-12	-1e-09	1e-09
	8.1	-2.1e-13	3.78e-12	-1.01e-09	1.01e-09		8.1	5.51e-12	-3.57e-12	-9.85e-10	9.85e-10		8.1	5.96e-12	-1.49e-12	-1.00093e-09	1.01201e-09		8.1	7.19e-12	-2.2e-13	-1e-09	1e-09
	8	1.82e-12	-7.4e-13	-1.01e-09	1.01e-09		8	-3.13e-12	-1.8e-12	-9.85e-10	9.85e-10		8	3.11e-12	-1.33e-12	-1.00093e-09	1.01201e-09		8	6.15e-12	1e-14	-1e-09	1e-09
	7.9	2.2e-12	1.11e-12	-1.01e-09	1.01e-09		7.9	-2.51e-12	1.27e-12	-9.85e-10	9.85e-10		7.9	-1.63e-12	-2.86e-12	-1.00093e-09	1.01201e-09		7.9	-2.3e-12	2.7e-13	-1e-09	1e-09
	7.8	6.93e-12	4.62e-12	-1.01e-09	1.01e-09		7.8	4.2e-13	1.47e-12	-9.85e-10	9.85e-10		7.8	-2.51e-12	-2.26e-12	-1.00093e-09	1.01201e-09		7.8	-2.42e-12	-2.84e-12	-1e-09	1e-09
	7.7	1.85e-12	4.07e-12	-1.01e-09	1.01e-09		7.7	4.83e-12	3.49e-12	-9.85e-10	9.85e-10		7.7	2.47e-12	3.3e-13	-1.00093e-09	1.01201e-09		7.7	-2.12e-12	2.2e-13	-1e-09	1e-09
	7.6	-1.32e-12	2.33e-12	-1.01e-09	1.01e-09		7.6	4.83e-12	4.2e-13	-9.85e-10	9.85e-10		7.6	5.47e-12	3.8e-12	-1.00093e-09	1.01201e-09		7.6	5.83e-12	1.16e-12	-1e-09	1e-09
	7.5	-3.44e-12	-1.93e-12	-1.01e-09	1.01e-09		7.5	-3.7e-13	3.5e-13	-9.85e-10	9.85e-10		7.5	2.58e-12	3.96e-12	-1.00092e-09	1.01201e-09		7.5	9.19e-12	3.7e-12	-1e-09	1e-09
	7.4	-3.78e-12	-3.17e-12	-1.01e-09	1.01e-09		7.4	-4.81e-12	2.59e-12	-9.85e-10	9.85e-10		7.4	-2.26e-12	1.88e-12	-1.00093e-09	1.01201e-09		7.4	6.41e-12	6.7e-13	-1e-09	1e-09
	7.3	2.29e-12	-3.98e-12	-1.01e-09	1.01e-09		7.3	-3.49e-12	-1.6e-13	-9.85e-10	9.85e-10		7.3	-6.82e-12	2.34e-12	-1.00093e-09	1.01201e-09		7.3	-4.08e-12	-1.39e-12	-1e-09	1e-09
	7.2	6.13e-12	1.41e-12	-1.01e-09	1.01e-09		7.2	1.42e-12	2.59e-12	-9.85e-10	9.85e-10		7.2	-3.48e-12	1.54e-12	-1.00092e-09	1.01201e-09		7.2	-2.07e-12	2.04e-12	-1e-09	1e-09
	7.1	7.79e-12	-2.7e-13	-1.01e-09	1.01e-09		7.1	2.44e-12	1.66e-12	-9.85e-10	9.85e-10		7.1	1.18e-12	8e-13	-1.00093e-09	1.01201e-09		7.1	-1.16e-12	3.04e-12	-1e-09	1e-09
	7	2.32e-12	2e-14	-1.01e-09	1.01e-09		7	3.6e-12	2.64e-12	-9.85e-10	9.85e-10		7	3.9e-12	5.44e-12	-1.00093e-09	1.01201e-09		7	3.2e-12	4.7e-12	-1e-09	1e-09
	6.9	7.2e-13	-3.85e-12	-1.01e-09	1.01e-09		6.9	1.23e-12	-7.5e-13	-9.85e-10	9.85e-10		6.9	6.98e-12	2.72e-12	-1.00094e-09	1.01201e-09		6.9	5.14e-12	-4.4e-13	-1e-09	1e-09
	6.8	2.17e-12	-2.26e-12	-1.01e-09	1.01e-09		6.8	-2.45e-12	2.76e-12	-9.85e-10	9.85e-10		6.8	-1.8e-13	1.6e-12	-1.00092e-09	1.01201e-09		6.8	-1.25e-12	-7.6e-13	-1e-09	1e-09
	6.7	9.12e-12	1.55e-12	-1.01e-09	1.01e-09		6.7	-5e-13	-3.73e-12	-9.85e-10	9.85e-10		6.7	-3.46e-12	-2.13e-12	-1.00092e-09	1.01201e-09		6.7	-4.83e-12	5.1e-13	-1e-09	1e-09
	6.6	6.58e-12	2.77e-12	-1.01e-09	1.01e-09		6.6	4.63e-12	3.4e-13	-9.85e-10	9.85e-10		6.6	7e-13	-1.49e-12	-1.00092e-09	1.01201e-09		6.6	-6.6e-12	-2.57e-12	-1e-09	1e-09
	6.5	5.78e-12	3.6e-12	-1.01e-09	1.01e-09		6.5	6.5e-12	-1.6e-13	-9.85e-10	9.85e-10		6.5	1.4e-13	-6.1e-13	-1.00093e-09	1.01201e-09		6.5	6e-14	-1.19e-12	-1e-09	1e-09
	6.4	-1.47e-12	1.49e-12	-1.01e-09	1.01e-09		6.4	4.51e-12	-2.77e-12	-9.85e-10	9.85e-10		6.4	4.95e-12	4.5e-13	-1.00093e-09	1.01201e-09		6.4	6.38e-12	2.1e-12	-1e-09	1e-09
	6.3	-5.79e-12	-1.9e-12	-1.01e-09	1.01e-09		6.3	-1.39e-12	5.2e-13	-9.85e-10	9.85e-10		6.3	5.24e-12	1.94e-12	-1.00092e-09	1.01201e-09		6.3	3.42e-12	-1.56e-12	-1e-09	1e-09
	6.2	-2.13e-12	-3.4e-13	-1.01e-09	1.01e-09		6.2	-2.53e-12	7.3e-13	-9.85e-10	9.85e-10		6.2	4.6e-13	-3.2e-13	-1.00092e-09	1.01201e-09		6.2	4.12e-12	-5.93e-12	-1e-09	1e-09
	6.1	5.3e-12	2.38e-12	-1.01e-09	1.01e-09		6.1	-3.8e-12	2.7e-12	-9.85e-10	9.85e-10		6.1	-3.33e-12	-4.34e-12	-1.00093e-09	1.01201e-09		6.1	-1.7e-13	1.19e-12	-1e-09	1e-09
	6	3.64e-12	2.21e-12	-1.01e-09	1.01e-09		6	6.7e-13	7.3e-13	-9.85e-10	9.85e-10		6	-4.8e-12	-1.86e-12	-1.00093e-09	1.01201e-09		6	1.42e-12	1.12e-12	-1e-09	1e-09
	5.9	1.22e-12	-4.8e-12	-1.01e-09	1.01e-09		5.9	4.32e-12	3.18e-12	-9.85e-10	9.85e-10		5.9	4.38e-12	2.01e-12	-1.00093e-09	1.01201e-09		5.9	6.3e-13	6.5e-13	-1e-09	1e-09
	5.8	-5.25e-12	1.1e-13	-1.01e-09	1.01e-09		5.8	2.51e-12	2.16e-12	-9.85e-10	9.85e-10		5.8	5.61e-12	2.82e-12	-1.00093e-09	1.01201e-09		5.8	5.21e-12	1.48e-12	-1e-09	1e-09
	5.7	-5.73e-12	-3.8e-12	-1.01e-09	1.01e-09		5.7	-2.4e-12	7e-13	-9.85e-10	9.85e-10		5.7	3.82e-12	3.93e-12	-1.00093e-09	1.01201e-09		5.7	3.89e-12	1.4e-13	-1e-09	1e-09
	5.6	-2.71e-12	-2.38e-12	-1.01e-09	1.01e-09		5.6	1.55e-12	3.07e-12	-9.85e-10	9.85e-10		5.6	-3.13e-12	-2.89e-12	-1.00093e-09	1.01201e-09		5.6	1.37e-12	2.75e-12	-1e-09	1e-09
	5.5	7.15e-12	-8e-14	-1.01e-09	1.01e-09		5.5	2.1e-13	1.89e-12	-9.85e-10	9.85e-10		5.5	-4.88e-12	1.18e-12	-1.00094e-09	1.01201e-09		5.5	-2.28e-12	4.47e-12	-1e-09	1e-09
	5.4	4.6e-12	9.3e-13	-1.01e-09	1.01e-09		5.4	9.7e-13	-3.1e-13	-9.85e-10	9.85e-10		5.4	-7.06e-12	4.7e-13	-1.00093e-09	1.01201e-09		5.4	-5.22e-12	5.2e-12	-1e-09	1e-09
	5.3	2.85e-12	-8e-14	-1.01e-09	1.01e-09		5.3	6.49e-12	-3.99e-12	-9.85e-10	9.85e-10		5.3	1.76e-12	5.6e-13	-1.00093e-09	1.01201e-09		5.3	-4.36e-12	-1.17e-12	-1e-09	1e-09
	5.2	-1.76e-12	1e-13	-1.01e-09	1.01e-09		5.2	5.28e-12	1.7e-13	-9.85e-10	9.85e-10		5.2	6.39e-12	1.59e-12	-1.00092e-09	1.01201e-09		5.2	1.51e-12	-1.27e-12	-1e-09	1e-09
	5.1	-2.78e-12	5.03e-12	-1.01e-09	1.01e-09		5.1	3.9e-13	-1.89e-12	-9.85e-10	9.85e-10		5.1	6.68e-12	8.3e-13	-1.00093e-09	1.01201e-09		5.1	-1.9e-13	-2e-14	-1e-09	1e-09
	5	6.5e-13	2.74e-12	-1.01e-09	1.01e-09		5	-8.1e-13	-1.8e-13	-9.85e-10	9.85e-10		5	4e-14	4.9e-13	-1.00092e-09	1.01201e-09		5	-1.53e-12	-2.96e-12	-1e-09	1e-09
	4.9	9.49e-12	4.96e-12	-1.01e-09	1.01e-09		4.9	-1.51e-12	-1.72e-12	-9.85e-10	9.85e-10		4.9	-2.6e-13	-3.77e-12	-1.00093e-09	1.01201e-09		4.9	-1.5e-12	-2.72e-12	-1e-09	1e-09
	4.8	9.02e-12	1.94e-12	-1.01e-09	1.01e-09		4.8	1.66e-12	-4.02e-12	-9.85e-10	9.85e-10		4.8	-4.1e-12	-1.94e-12	-1.00093e-09	1.01201e-09		4.8	9.8e-13	-1.91e-12	-1e-09	1e-09
	4.7	3.4e-12	8.8e-13	-1.01e-09	1.01e-09		4.7	4.41e-12	-2.55e-12	-9.85e-10	9.85e-10		4.7	3.01e-12	-9.1e-13	-1.00093e-09	1.01201e-09		4.7	-1.91e-12	-5.4e-13	-1e-09	1e-09
	4.6	1.3e-12	2e-12	-1.01e-09	1.01e-09		4.6	2.46e-12	3.01e-12	-9.85e-10	9.85e-10		4.6	4.12e-12	8.2e-13	-1.00093e-09	1.01201e-09		4.6	3.82e-12	-6.14e-12	-1e-09	1e-09
	4.5	-9.1e-13	1.6e-13	-1.01e-09	1.01e-09		4.5	-1.62e-12	6.88e-12	-9.85e-10	9.85e-10		4.5	8.82e-12	-1.83e-12	-1.00093e-09	1.01201e-09		4.5	4.51e-12	1.23e-12	-1e-09	1e-09
	4.4	-3.8e-13	2.17e-12	-1.01e-09	1.01e-09		4.4	-3.89e-12	-2.86e-12	-9.85e-10	9.85e-10		4.4	1.04e-12	-6.3e-13	-1.00091e-09	1.01201e-09		4.4	4.37e-12	1.81e-12	-1e-09	1e-09
	4.3	1.56e-12	-2.3e-13	-1.01e-09	1.01e-09		4.3	-4.72e-12	8.1e-13	-9.85e-10	9.85e-10		4.3	-3.17e-12	-1.99e-12	-1.00092e-09	1.01201e-09		4.3	2.63e-12	2.04e-12	-1e-09	1e-09
	4.2	1.43e-12	-8e-14	-1.01e-09	1.01e-09		4.2	-1.07e-12	2.43e-12	-9.85e-10	9.85e-10		4.2	-3.9e-12	1.72e-12	-1.00093e-09	1.01201e-09		4.2	-2.2e-13	3.46e-12	-1e-09	1e-09
	4.1	5.6e-13	-2.58e-12	-1.01e-09	1.01e-09		4.1	1.24e-12	1.44e-12	-9.85e-10	9.85e-10		4.1	3.14e-12	1.08e-12	-1.00093e-09	1.01201e-09		4.1	-3.03e-12	1.31e-12	-1e-09	1e-09
	4	-5.13e-12	-4.02e-12	-1.01e-09	1.01e-09		4	4.88e-12	5.9e-13	-9.85e-10	9.85e-10		4	3.73e-12	3.51e-12	-1.00092e-09	1.01201e-09		4	2.87e-12	-4e-14	-1e-09	1e-09
	3.9	-2.22e-12	-1.9e-12	-1.01e-09	1.01e-09		3.9	1.44e-12	3.31e-12	-9.85e-10	9.85e-10		3.9	3.3e-12	1.94e-12	-1.00092e-09	1.01201e-09		3.9	4.84e-12	1.35e-12	-1e-09	1e-09
	3.8	1.32e-12	-1.91e-12	-1.01e-09	1.01e-09		3.8	-2.48e-12	3.06e-12	-9.85e-10	9.85e-10		3.8	-3.52e-12	-3.8e-13	-1.00092e-09	1.01201e-09		3.8	2.05e-12	3.98e-12	-1e-09	1e-09
	3.7	1.77e-12	-2.21e-12	-1.01e-09	1.01e-09		3.7	-1.64e-12	-4.3e-12	-9.85e-10	9.85e-10		3.7	-5.05e-12	8.3e-13	-1.00092e-09	1.01201e-09		3.7	-2.65e-12	1.62e-12	-1e-09	1e-09
	3.6	5.03e-12	-3.71e-12	-1.01e-09	1.01e-09		3.6	3.49e-12	-1.09e-12	-9.85e-10	9.85e-10		3.6	-6.53e-12	1.76e-12	-1.00092e-09	1.01201e-09		3.6	-5.79e-12	-2.66e-12	-1e-09	1e-09
	3.5	2.86e-12	-4.4e-13	-1.01e-09	1.01e-09		3.5	6.42e-12	-2.2e-13	-9.85e-10	9.85e-10		3.5	-1.32e-12	3.2e-13	-1.00092e-09	1.01201e-09		3.5	-3.94e-12	-3.4e-12	-1e-09	1e-09
	3.4	5.02e-12	3.78e-12	-1.01e-09	1.01e-09		3.4	4.93e-12	-1.61e-12	-9.85e-10	9.85e-10		3.4	4.71e-12	-4.6e-13	-1.00092e-09	1.01201e-09		3.4	6.3e-13	-3.34e-12	-1e-09	1e-09
	3.3	-1.35e-12	3.34e-12	-1.01e-09	1.01e-09		3.3	-4.8e-13	-1e-14	-9.85e-10	9.85e-10		3.3	1.063e-11	2.74e-12	-1.00093e-09	1.01201e-09		3.3	4.66e-12	-5.3e-13	-1e-09	1e-09
	3.2	-1.02e-12	3.55e-12	-1.01e-09	1.01e-09		3.2	-4.72e-12	-4.27e-12	-9.85e-10	9.85e-10		3.2	2.69e-12	1.32e-12	-1.00093e-09	1.01201e-09		3.2	8.12e-12	1.7e-13	-1e-09	1e-09
	3.1	6e-13	5e-13	-1.01e-09	1.01e-09		3.1	-2.81e-12	-2.34e-12	-9.85e-10	9.85e-10		3.1	-2.06e-12	-5.65e-12	-1.00093e-09	1.01201e-09		3.1	-1.79e-12	1.14e-12	-1e-09	1e-09
	3	1.09e-12	4.1e-13	-1.01e-09	1.01e-09		3	4.86e-12	-2.32e-12	-9.85e-10	9.85e-10		3	-1.96e-12	-3.52e-12	-1.00093e-09	1.01201e-09		3	-1.83e-12	-5.31e-12	-1e-09	1e-09
	2.9	4.01e-12	9.3e-13	-1.01e-09	1.01e-09		2.9	2.27e-12	4.02e-12	-9.85e-10	9.85e-10		2.9	1e-14	-4.4e-13	-1.00092e-09	1.01201e-09		2.9	-5.8e-13	-2.75e-12	-1e-09	1e-09
	2.8	-2.6e-13	3.1e-12	-1.01e-09	1.01e-09		2.8	1.21e-12	2.7e-12	-9.85e-10	9.85e-10		2.8	6.28e-12	-5.1e-13	-1.00093e-09	1.01201e-09		2.8	3.82e-12	3.35e-12	-1e-09	1e-09
	2.7	-5.24e-12	6.7e-13	-1.01e-09	1.01e-09		2.7	-2.65e-12	-5.1e-13	-9.85e-10	9.85e-10		2.7	9.54e-12	4e-14	-1.00094e-09	1.01201e-09		2.7	5.9e-12	1.78e-12	-1e-09	1e-09
	2.6	-4.89e-12	-4.26e-12	-1.01e-09	1.01e-09		2.6	-7.55e-12	1.15e-12	-9.85e-10	9.85e-10		2.6	4.09e-12	-1.32e-12	-1.00092e-09	1.01201e-09		2.6	8.03e-12	1.38e-12	-1e-09	1e-09
	2.5	-3.06e-12	-2.38e-12	-1.01e-09	1.01e-09		2.5	-3.03e-12	2.69e-12	-9.85e-10	9.85e-10		2.5	-2.78e-12	-3.79e-12	-1.00094e-09	1.01201e-09		2.5	-1.47e-12	9e-14	-1e-09	1e-09
	2.4	8.5e-13	-1.02e-12	-1.01e-09	1.01e-09		2.4	4.38e-12	1.9e-12	-9.85e-10	9.85e-10		2.4	-2.01e-12	-8.7e-13	-1.00093e-09	1.01201e-09		2.4	-8.56e-12	-1.4e-13	-1e-09	1e-09
	2.3	2.26e-12	-1.93e-12	-1.01e-09	1.01e-09		2.3	6.93e-12	2.46e-12	-9.85e-10	9.85e-10		2.3	8.2e-13	2.45e-12	-1.00093e-09	1.01201e-09		2.3	-1e-12	1.13e-12	-1e-09	1e-09
	2.2	1.02e-12	1.24e-12	-1.01e-09	1.01e-09		2.2	1.7e-12	2.13e-12	-9.85e-10	9.85e-10		2.2	2.41e-12	5.32e-12	-1.00094e-09	1.01201e-09		2.2	3.49e-12	3.09e-12	-1e-09	1e-09
	2.1	-3.48e-12	-5e-14	-1.01e-09	1.01e-09		2.1	-3.97e-12	-2.74e-12	-9.85e-10	9.85e-10		2.1	4.78e-12	2.8e-12	-1.00092e-09	1.01201e-09		2.1	3.99e-12	6.2e-13	-1e-09	1e-09
	2	-5.72e-12	-6.7e-13	-1.01e-09	1.01e-09		2	-3.43e-12	-1.5e-12	-9.85e-10	9.85e-10		2	-6.1e-13	1.14e-12	-1.00092e-09	1.01201e-09		2	1e-12	-1.77e-12	-1e-09	1e-09
	1.9	-1.45e-12	-2.19e-12	-1.01e-09	1.01e-09		1.9	7.3e-13	-2.37e-12	-9.85e-10	9.85e-10		1.9	-7.3e-12	1.09e-12	-1.00092e-09	1.01201e-09		1.9	-7.32e-12	-2.47e-12	-1e-09	1e-09
	1.8	3.02e-12	2.72e-12	-1.01e-09	1.01e-09		1.8	5.12e-12	-1.9e-13	-9.85e-10	9.85e-10		1.8	-8.61e-12	2.6e-13	-1.00093e-09	1.01201e-09		1.8	-8.66e-12	-1.29e-12	-1e-09	1e-09
	1.7	8.19e-12	1.35e-12	-1.01e-09	1.01e-09		1.7	4.73e-12	-9.9e-13	-9.85e-10	9.85e-10		1.7	-2.93e-12	-1.1e-12	-1.00092e-09	1.01201e-09		1.7	1.01e-12	-5.4e-13	-1e-09	1e-09
	1.6	5.48e-12	3.33e-12	-1.01e-09	1.01e-09		1.6	2.45e-12	-2.13e-12	-9.85e-10	9.85e-10		1.6	6.21e-12	1.91e-12	-1.00093e-09	1.01201e-09		1.6	7.99e-12	-1.92e-12	-1e-09	1e-09
	1.5	1.98e-12	5.12e-12	-1.01e-09	1.01e-09		1.5	-3.01e-12	-1.33e-12	-9.85e-10	9.85e-10		1.5	3.65e-12	9.5e-13	-1.00093e-09	1.01201e-09		1.5	5.39e-12	-1.13e-12	-1e-09	1e-09
	1.4	-4.63e-12	1.29e-12	-1.01e-09	1.01e-09		1.4	-1.66e-12	7.7e-13	-9.85e-10	9.85e-10		1.4	3.7e-13	-8e-14	-1.00093e-09	1.01201e-09		1.4	3.77e-12	-5.17e-12	-1e-09	1e-09
	1.3	-4.01e-12	4.1e-13	-1.01e-09	1.01e-09		1.3	-1.7e-12	4.17e-12	-9.85e-10	9.85e-10		1.3	-1.59e-12	-3.27e-12	-1.00093e-09	1.01201e-09		1.3	-1.82e-12	-8.2e-13	-1e-09	1e-09
	1.2	3.74e-12	6.6e-13	-1.01e-09	1.01e-09		1.2	2.33e-12	2.48e-12	-9.85e-10	9.85e-10		1.2	-5.38e-12	-1.92e-12	-1.00092e-09	1.01201e-09		1.2	-3.43e-12	2.03e-12	-1e-09	1e-09
	1.1	3.99e-12	4.29e-12	-1.01e-09	1.01e-09		1.1	4.27e-12	-1.49e-12	-9.85e-10	9.85e-10		1.1	-3.11e-12	1.08e-12	-1.00093e-09	1.01201e-09		1.1	3.4e-12	1.43e-12	-1e-09	1e-09
	1	2.7e-13	-2.2e-12	-1.01e-09	1.01e-09		1	-9.6e-13	2.16e-12	-9.85e-10	9.85e-10		1	4.43e-12	-1.6e-12	-1.00092e-09	1.01201e-09		1	6.78e-12	1.03e-12	-1e-09	1e-09
	0.9	-6.02e-12	-1.24e-12	-1.01e-09	1.01e-09		0.9	-5.37e-12	2.1e-13	-9.85e-10	9.85e-10		0.9	8.32e-12	6e-13	-1.00093e-09	1.01201e-09		0.9	4.67e-12	1.43e-12	-1e-09	1e-09
	0.8	-5.27e-12	-1.99e-12	-1.01e-09	1.01e-09		0.8	-4.37e-12	2.92e-12	-9.85e-10	9.85e-10		0.8	2.17e-12	-3.23e-12	-1.00093e-09	1.01201e-09		0.8	-1.19e-12	2.52e-12	-1e-09	1e-09
	0.7	-5.53e-12	-2.99e-12	-1.01e-09	1.01e-09		0.7	4.36e-12	1.37e-12	-9.85e-10	9.85e-10		0.7	-4.51e-12	-3.61e-12	-1.00093e-09	1.01201e-09		0.7	8e-13	2.42e-12	-1e-09	1e-09
	0.6	5.36e-12	-1.22e-12	-1.01e-09	1.01e-09		0.6	2.74e-12	-8.4e-13	-9.85e-10	9.85e-10		0.6	-3.97e-12	-5.1e-13	-1.00092e-09	1.01201e-09		0.6	-4.44e-12	3.26e-12	-1e-09	1e-09
	0.5	7.59e-12	-1.37e-12	-1.01e-09	1.01e-09		0.5	6.16e-12	-3.35e-12	-9.85e-10	9.85e-10		0.5	-1.41e-12	2.29e-12	-1.00093e-09	1.01201e-09		0.5	-1.42e-12	1e-13	-1e-09	1e-09
	0.4	5.2e-12	1.41e-12	-1.01e-09	1.01e-09		0.4	-1.55e-12	-1e-14	-9.85e-10	9.85e-10		0.4	2.14e-12	3.81e-12	-1.00093e-09	1.01201e-09		0.4	5.7e-13	-1.73e-12	-1e-09	1e-09
	0.3	-3.5e-12	-2.07e-12	-1.01e-09	1.01e-09		0.3	-6.5e-13	-1.68e-12	-9.85e-10	9.85e-10		0.3	8e-13	9.4e-13	-1.00093e-09	1.01201e-09		0.3	4.4e-13	-2.59e-12	-1e-09	1e-09
	0.2	-4.44e-12	-1.4e-13	-1.01e-09	1.01e-09		0.2	-4e-13	-1.39e-12	-9.85e-10	9.85e-10		0.2	2.34e-12	2.08e-12	-1.00092e-09	1.01201e-09		0.2	-2.37e-12	-2.21e-12	-1e-09	1e-09
	0.1	-3.22e-12	1.32e-12	-1.01e-09	1.01e-09		0.1	3.99e-12	7.7e-13	-9.85e-10	9.85e-10		0.1	-6e-12	2.35e-12	-1.00093e-09	1.01201e-09		0.1	-1.52e-12	4.5e-13	-1e-09	1e-09
	0	5.62e-12	-8e-14	-1.01e-09	1.01e-09		0	4.58e-12	-4.82e-12	-9.85e-10	9.85e-10		0	-5.35e-12	1.15e-12	-1.00094e-09	1.01201e-09		0	6.9e-13	-3e-13	-1e-09	1e-09

## Sheet: Fig.1e
		Cycle 3					Cycle 15					Cycle 29					Cycle 33
		Vg	Ig	Is	Id_left		Vg	Ig	Is	Id_left		Vg	Ig	Is	Id_left		Vg	Ig	Is	Id_left
		0	-3.153e-11	-9.85e-10	9.85e-10		0	-1.2316e-10	-1.015e-09	1.015e-09		0	6.29e-11	-9.99e-10	1e-09		0	-4.46e-11	-9.99e-10	1e-09
		0.075	-2.324e-11	-9.85e-10	9.85e-10		0.15	-2.902e-11	-1.015e-09	1.015e-09		0.15	2.98e-11	-9.99e-10	1e-09		0.15	7.93e-11	-9.99e-10	1e-09
		0.15	7.543e-11	-9.85e-10	9.85e-10		0.3	8.108e-11	-1.015e-09	1.015e-09		0.3	-5.85e-11	-9.99e-10	1e-09		0.3	4.24e-11	-9.99e-10	1e-09
		0.225	-2.926e-11	-9.85e-10	9.85e-10		0.45	5.912e-11	-1.015e-09	1.015e-09		0.45	-8.8e-11	-9.99e-10	1e-09		0.45	-4.57e-11	-9.99e-10	1e-09
		0.3	-2.924e-11	-9.85e-10	9.85e-10		0.6	-4.407e-11	-1.015e-09	1.015e-09		0.6	-5.99e-12	-9.99e-10	1e-09		0.6	-1.24e-10	-9.99e-10	1e-09
		0.375	7.322e-11	-9.85e-10	9.85e-10		0.75	-1.1904e-10	-1.015e-09	1.015e-09		0.75	7.96e-11	-9.99e-10	1e-09		0.75	-3.81e-11	-9.99e-10	1e-09
		0.45	-2.854e-11	-9.85e-10	9.85e-10		0.9	-2.804e-11	-1.015e-09	1.015e-09		0.9	2.37e-12	-9.99e-10	1e-09		0.9	8.51e-11	-9.99e-10	1e-09
		0.525	-3.407e-11	-9.85e-10	9.85e-10		1.05	7.801e-11	-1.015e-09	1.015e-09		1.05	-5.69e-11	-9.99e-10	1e-09		1.05	4.81e-11	-9.99e-10	1e-09
		0.6	7.854e-11	-9.85e-10	9.85e-10		1.2	6.621e-11	-1.015e-09	1.015e-09		1.2	-8.33e-11	-9.99e-10	1e-09		1.2	-6.42e-11	-9.99e-10	1e-09
		0.675	-2.809e-11	-9.85e-10	9.85e-10		1.35	-4.904e-11	-1.015e-09	1.015e-09		1.35	5.1e-11	-9.99e-10	1e-09		1.35	-1.17e-10	-9.99e-10	1e-09
		0.75	-2.501e-11	-9.85e-10	9.85e-10		1.5	-1.2131e-10	-1.015e-09	1.015e-09		1.5	8.17e-11	-9.99e-10	1e-09		1.5	-2.49e-11	-9.99e-10	1e-09
		0.825	6.062e-11	-9.85e-10	9.85e-10		1.65	-3.364e-11	-1.015e-09	1.015e-09		1.65	2.1e-11	-9.99e-10	1e-09		1.65	9.48e-11	-9.99e-10	1e-09
		0.9	-1.796e-11	-9.85e-10	9.85e-10		1.8	7.118e-11	-1.015e-09	1.015e-09		1.8	-7.98e-11	-9.99e-10	1e-09		1.8	4.65e-11	-9.99e-10	1e-09
		0.975	-3.093e-11	-9.85e-10	9.85e-10		1.95	6.888e-11	-1.015e-09	1.015e-09		1.95	-1.64e-11	-9.99e-10	1e-09		1.95	-5.05e-11	-9.99e-10	1e-09
		1.05	4.364e-11	-9.85e-10	9.85e-10		2.1	-4.48e-11	-1.015e-09	1.015e-09		2.1	5.1e-11	-9.99e-10	1e-09		2.1	-1.18e-10	-9.99e-10	1e-09
		1.125	-1.099e-11	-9.85e-10	9.85e-10		2.25	-1.1133e-10	-1.015e-09	1.015e-09		2.25	8.78e-11	-9.99e-10	1e-09		2.25	2.47e-11	-9.99e-10	1e-09
		1.2	-4.21e-11	-9.85e-10	9.85e-10		2.4	-3.176e-11	-1.015e-09	1.015e-09		2.4	3.1e-11	-9.99e-10	1e-09		2.4	1.14e-10	-9.99e-10	1e-09
		1.275	2.69e-11	-9.85e-10	9.85e-10		2.55	7.613e-11	-1.015e-09	1.015e-09		2.55	-6.8e-11	-9.99e-10	1e-09		2.55	6.87e-11	-9.99e-10	1e-09
		1.35	1.756e-11	-9.85e-10	9.85e-10		2.7	7.932e-11	-1.015e-09	1.015e-09		2.7	-1.26e-11	-9.99e-10	1e-09		2.7	-7.57e-11	-9.99e-10	1e-09
		1.425	-3.782e-11	-9.85e-10	9.85e-10		2.85	-4.768e-11	-1.015e-09	1.015e-09		2.85	6.28e-11	-9.99e-10	1e-09		2.85	-9.59e-11	-9.99e-10	1e-09
		1.5	2.415e-11	-9.85e-10	9.85e-10		3	-1.1463e-10	-1.015e-09	1.015e-09		3	8.51e-11	-9.99e-10	1e-09		3	2.56e-11	-9.99e-10	1e-09
		1.575	4.951e-11	-9.85e-10	9.85e-10		3.15	-3.343e-11	-1.015e-09	1.015e-09		3.15	-2.59e-11	-9.99e-10	1e-09		3.15	1.11e-10	-9.99e-10	1e-09
		1.65	-4.948e-11	-9.85e-10	9.85e-10		3.3	7.945e-11	-1.015e-09	1.015e-09		3.3	-6.18e-11	-9.99e-10	1e-09		3.3	5.16e-11	-9.99e-10	1e-09
		1.725	1.566e-11	-9.85e-10	9.85e-10		3.45	8.808e-11	-1.015e-09	1.015e-09		3.45	-3.01e-11	-9.99e-10	1e-09		3.45	-6.97e-11	-9.99e-10	1e-09
		1.8	2.501e-11	-9.85e-10	9.85e-10		3.6	-4.128e-11	-1.015e-09	1.015e-09		3.6	5.83e-11	-9.99e-10	1e-09		3.6	-9.4e-11	-9.99e-10	1e-09
		1.875	-6.901e-11	-9.85e-10	9.85e-10		3.75	-1.0541e-10	-1.015e-09	1.015e-09		3.75	4.35e-11	-9.99e-10	1e-09		3.75	3.55e-11	-9.99e-10	1e-09
		1.95	1.335e-11	-9.85e-10	9.85e-10		3.9	-3.15e-11	-1.015e-09	1.015e-09		3.9	-5.85e-11	-9.99e-10	1e-09		3.9	1.14e-10	-9.99e-10	1e-09
		2.025	2.924e-11	-9.85e-10	9.85e-10		4.05	7.195e-11	-1.015e-09	1.015e-09		4.05	-9.19e-11	-9.99e-10	1e-09		4.05	6.11e-11	-9.99e-10	1e-09
		2.1	-8.397e-11	-9.85e-10	9.85e-10		4.2	8.34e-11	-1.015e-09	1.015e-09		4.2	-3.07e-11	-9.99e-10	1e-09		4.2	-6.26e-11	-9.99e-10	1e-09
		2.175	4.544e-11	-9.85e-10	9.85e-10		4.35	-3.909e-11	-1.015e-09	1.015e-09		4.35	7.05e-11	-9.99e-10	1e-09		4.35	-8.87e-11	-9.99e-10	1e-09
		2.25	4.208e-11	-9.85e-10	9.85e-10		4.5	-1.0556e-10	-1.015e-09	1.015e-09		4.5	2.02e-11	-9.99e-10	1e-09		4.5	3.23e-11	-9.99e-10	1e-09
		2.325	-7.157e-11	-9.85e-10	9.85e-10		4.65	-2.186e-11	-1.015e-09	1.015e-09		4.65	-4.75e-11	-9.99e-10	1e-09		4.65	1.23e-10	-9.99e-10	1e-09
		2.4	3.734e-11	-9.85e-10	9.85e-10		4.8	7.676e-11	-1.015e-09	1.015e-09		4.8	-8.31e-11	-9.99e-10	1e-09		4.8	5.38e-11	-9.99e-10	1e-09
		2.475	3.511e-11	-9.85e-10	9.85e-10		4.95	1.0622e-10	-1.015e-09	1.015e-09		4.95	1.47e-11	-9.99e-10	1e-09		4.95	-6.15e-11	-9.99e-10	1e-09
		2.55	-7.152e-11	-9.85e-10	9.85e-10		5.1	-1.442e-11	-1.015e-09	1.015e-09		5.1	5.45e-11	-9.99e-10	1e-09		5.1	-7.75e-11	-9.99e-10	1e-09
		2.625	4.327e-11	-9.85e-10	9.85e-10		5.25	-9.322e-11	-1.015e-09	1.015e-09		5.25	2.22e-12	-9.99e-10	1e-09		5.25	4.6e-11	-9.99e-10	1e-09
		2.7	3.513e-11	-9.85e-10	9.85e-10		5.4	-1.949e-11	-1.015e-09	1.015e-09		5.4	-3.4e-11	-9.99e-10	1e-09		5.4	1.31e-10	-9.99e-10	1e-09
		2.775	-5.905e-11	-9.85e-10	9.85e-10		5.55	6.885e-11	-1.015e-09	1.015e-09		5.55	-3.76e-11	-9.99e-10	1e-09		5.55	6.26e-11	-9.99e-10	1e-09
		2.85	3.13e-11	-9.85e-10	9.85e-10		5.7	1.0736e-10	-1.015e-09	1.015e-09		5.7	5.05e-11	-9.99e-10	1e-09		5.7	-6.99e-11	-9.99e-10	1e-09
		2.925	3.754e-11	-9.85e-10	9.85e-10		5.85	-1.837e-11	-1.015e-09	1.015e-09		5.85	8.35e-11	-9.99e-10	1e-09		5.85	-5.75e-11	-9.99e-10	1e-09
		3	-4.234e-11	-9.85e-10	9.85e-10		6	-9.169e-11	-1.015e-09	1.015e-09		6	4.49e-11	-9.99e-10	1e-09		6	4.18e-11	-9.99e-10	1e-09
		3.075	7e-13	-9.85e-10	9.85e-10		6.15	-2.465e-11	-1.015e-09	1.015e-09		6.15	-5.08e-11	-9.99e-10	1e-09		6.15	1.46e-10	-9.99e-10	1e-09
		3.15	5.014e-11	-9.85e-10	9.85e-10		6.3	7.425e-11	-1.015e-09	1.015e-09		6.3	-3.9e-11	-9.99e-10	1e-09		6.3	4.86e-11	-9.99e-10	1e-09
		3.225	-2.407e-11	-9.85e-10	9.85e-10		6.45	1.0105e-10	-1.015e-09	1.015e-09		6.45	6.13e-11	-9.99e-10	1e-09		6.45	-6.7e-11	-9.99e-10	1e-09
		3.3	-1.959e-11	-9.85e-10	9.85e-10		6.6	-1.338e-11	-1.015e-09	1.015e-09		6.6	9.2e-11	-9.99e-10	1e-09		6.6	-6.15e-11	-9.99e-10	1e-09
		3.375	5.996e-11	-9.85e-10	9.85e-10		6.75	-9.928e-11	-1.015e-09	1.015e-09		6.75	7.82e-12	-9.99e-10	1e-09		6.75	5.05e-11	-9.99e-10	1e-09
		3.45	-6.97e-12	-9.85e-10	9.85e-10		6.9	-3.089e-11	-1.015e-09	1.015e-09		6.9	-2.85e-11	-9.99e-10	1e-09		6.9	1.34e-10	-9.99e-10	1e-09
		3.525	-2.326e-11	-9.85e-10	9.85e-10		7.05	7.387e-11	-1.015e-09	1.015e-09		7.05	2.12e-12	-9.99e-10	1e-09		7.05	5.17e-11	-9.99e-10	1e-09
		3.6	6.618e-11	-9.85e-10	9.85e-10		7.2	1.0515e-10	-1.015e-09	1.015e-09		7.2	5.43e-11	-9.99e-10	1e-09		7.2	-7.39e-11	-9.99e-10	1e-09
		3.675	-8e-12	-9.85e-10	9.85e-10		7.35	-3e-13	-1.015e-09	1.015e-09		7.35	7.99e-11	-9.99e-10	1e-09		7.35	-6.14e-11	-9.99e-10	1e-09
		3.75	-2.342e-11	-9.85e-10	9.85e-10		7.5	-8.149e-11	-1.015e-09	1.015e-09		7.5	-8e-12	-9.99e-10	1e-09		7.5	5.57e-11	-9.99e-10	1e-09
		3.825	9.148e-11	-9.85e-10	9.85e-10		7.65	-1.54e-11	-1.015e-09	1.015e-09		7.65	-7.18e-11	-9.99e-10	1e-09		7.65	1.29e-10	-9.99e-10	1e-09
		3.9	-2.593e-11	-9.85e-10	9.85e-10		7.8	7.15e-11	-1.015e-09	1.015e-09		7.8	-5.1e-11	-9.99e-10	1e-09		7.8	5.18e-11	-9.99e-10	1e-09
		3.975	-3.239e-11	-9.85e-10	9.85e-10		7.95	1.1344e-10	-1.015e-09	1.015e-09		7.95	5.84e-11	-9.99e-10	1e-09		7.95	-7.69e-11	-8.68e-12	2.5e-12
		4.05	8.837e-11	-9.85e-10	9.85e-10		8.1	8.61e-12	-1.015e-09	1.015e-09		8.1	4.18e-11	-9.99e-10	1e-09		8.1	-6.33e-11	-8.68e-12	2.5e-12
		4.125	-3.416e-11	-9.85e-10	9.85e-10		8.25	-8.78e-11	-1.015e-09	1.015e-09		8.25	-3.42e-11	-9.99e-10	1e-09		8.25	4.73e-11	-2.01e-12	2.5e-12
		4.2	-3.008e-11	-9.85e-10	9.85e-10		8.4	-2.421e-11	-1.015e-09	1.015e-09		8.4	-8.18e-11	-9.99e-10	1e-09		8.4	1.42e-10	-8.68e-12	2.5e-12
		4.275	8.493e-11	-9.85e-10	9.85e-10		8.55	7.672e-11	-1.015e-09	1.015e-09		8.55	-1.05e-11	-9.99e-10	1e-09		8.55	4.49e-11	-8.68e-12	2.5e-12
		4.35	-3.495e-11	-9.85e-10	9.85e-10		8.7	1.1639e-10	-1.015e-09	1.015e-09		8.7	7.08e-11	-9.99e-10	1e-09		8.7	-7.56e-11	-2.01e-12	2.5e-12
		4.425	-3.483e-11	-9.85e-10	9.85e-10		8.85	1.239e-11	-1.015e-09	1.015e-09		8.85	2.88e-12	-9.99e-10	1e-09		8.85	-6.27e-11	-2.01e-12	2.5e-12
		4.5	6.86e-11	-9.85e-10	9.85e-10		9	-8.329e-11	-1.015e-09	1.015e-09		9	-5.44e-11	-9.99e-10	1e-09		9	4.86e-11	-2.01e-12	2.5e-12
		4.575	-2.703e-11	-9.85e-10	9.85e-10		9.15	-2.002e-11	-1.015e-09	1.015e-09		9.15	-7.26e-11	-9.99e-10	1e-09		9.15	1.37e-10	-5.29e-12	2.5e-12
		4.65	-2.902e-11	-9.85e-10	9.85e-10		9.3	7.116e-11	-1.015e-09	1.015e-09		9.3	1.79e-11	-9.99e-10	1e-09		9.3	5.44e-11	-5.29e-12	2.5e-12
		4.725	6.427e-11	-9.85e-10	9.85e-10		9.45	1.1904e-10	-1.015e-09	1.015e-09		9.45	7.8e-11	-9.99e-10	1e-09		9.45	-7.38e-11	-5.29e-12	2.5e-12
		4.8	-1.201e-11	-9.85e-10	9.85e-10		9.6	3.24e-11	-1.015e-09	1.015e-09		9.6	1.64e-11	-9.99e-10	1e-09		9.6	-6.25e-11	-5.29e-12	2.5e-12
		4.875	-3.55e-11	-9.85e-10	9.85e-10		9.75	-8.466e-11	-1.015e-09	1.015e-09		9.75	-4.55e-11	-9.99e-10	1e-09		9.75	5.25e-11	-5.29e-12	2.5e-12
		4.95	4.834e-11	-9.85e-10	9.85e-10		9.9	-2.909e-11	-1.015e-09	1.015e-09		9.9	-2.94e-11	-9.99e-10	1e-09		9.9	1.38e-10	-2.01e-12	2.5e-12
		5.025	1.357e-11	-9.85e-10	9.85e-10		10.05	6.554e-11	-1.015e-09	1.015e-09		10.05	5.14e-11	-9.99e-10	1e-09		10.05	4.68e-11	-2.01e-12	2.5e-12
		5.1	-4.342e-11	-9.85e-10	9.85e-10		10.2	1.1772e-10	-1.015e-09	1.015e-09		10.2	1.02e-10	-9.99e-10	1e-09		10.2	-6.92e-11	-2.01e-12	2.5e-12
		5.175	2.5e-11	-9.85e-10	9.85e-10		10.35	3.518e-11	-1.015e-09	1.015e-09		10.35	8.5e-12	-9.99e-10	1e-09		10.35	-7.45e-11	-2.01e-12	2.5e-12
		5.25	2.145e-11	-9.85e-10	9.85e-10		10.5	-7.863e-11	-1.015e-09	1.015e-09		10.5	-5.9e-11	-9.63e-12	1.81e-11		10.5	4.42e-11	-6.77e-11	2.5e-12
		5.325	-5.156e-11	-9.85e-10	9.85e-10		10.65	-2.91e-11	-1.015e-09	1.015e-09		10.65	1.01e-11	-9.63e-12	4.94e-11		10.65	1.35e-10	-5.29e-12	2.5e-12
		5.4	1.142e-11	-9.85e-10	9.85e-10		10.8	7.304e-11	-1.015e-09	1.015e-09		10.8	6.9e-11	-9.63e-12	1.81e-11		10.8	5.01e-11	-2.01e-12	2.5e-12
		5.475	2.857e-11	-9.85e-10	9.85e-10		10.95	1.1786e-10	-5.44e-12	5.18e-12		10.95	6.38e-11	-9.63e-12	1.81e-11		10.95	-4.67e-11	-6.11e-12	2.5e-12
		5.55	-6.6e-11	-9.85e-10	9.85e-10		11.1	2.604e-11	-5.44e-12	5.18e-12		11.1	-1.6e-11	-1.5e-11	2.25e-11		11.1	-7.03e-11	-5.58e-12	2.5e-12
		5.625	2.341e-11	-9.85e-10	9.85e-10		11.25	-7.569e-11	-5.44e-12	5.18e-12		11.25	-6.94e-11	-2.45e-11	-3.12e-12		11.25	5.01e-11	-7.52e-12	2.5e-12
		5.7	2.522e-11	-9.85e-10	9.85e-10		11.4	-3.019e-11	-5.44e-12	5.18e-12		11.4	-1.95e-11	-9.63e-12	1.81e-11		11.4	1.26e-10	2.44e-12	2.5e-12
		5.775	-7.763e-11	-9.85e-10	9.85e-10		11.55	6.558e-11	3.02e-12	5.18e-12		11.55	5.51e-11	-9.63e-12	2.58e-11		11.55	5.86e-11	-3.26e-12	2.5e-12
		5.85	3.687e-11	-9.85e-10	9.85e-10		11.7	1.3201e-10	3.02e-12	5.18e-12		11.7	3.06e-11	-9.63e-12	1.54e-11		11.7	-7.33e-11	-2.68e-12	2.5e-12
		5.925	3.365e-11	-9.85e-10	9.85e-10		11.85	3.172e-11	6.6e-13	5.18e-12		11.85	-5.65e-11	-9.63e-12	2.05e-11		11.85	-7.6e-11	-2.68e-12	2.5e-12
		6	-7.061e-11	-9.85e-10	9.85e-10		12	-6.807e-11	-5.44e-12	1.94e-12		12	-8.43e-11	-5.59e-12	6.12e-12		12	3.99e-11	-2.68e-12	2.5e-12
		6.075	4.722e-11	-9.85e-10	9.85e-10		12.15	-5.148e-11	4.7e-13	-7.74e-12		12.15	-1.15e-11	-1.39e-12	6.18e-12		12.15	1.32e-10	-5.11e-12	2.5e-12
		6.15	2.555e-11	-9.85e-10	9.85e-10		12.3	4.584e-11	-1.52e-12	-9.55e-12		12.3	5.31e-11	-2.2e-13	1.76e-11		12.3	5.67e-11	-2.68e-12	2.5e-12
		6.225	-6.846e-11	-9.85e-10	9.85e-10		12.45	1.1718e-10	4.99e-12	5.25e-12		12.45	1.52e-11	-4.57e-12	1.12e-11		12.45	-7.13e-11	-2.62e-12	2.5e-12
		6.3	2.912e-11	-9.85e-10	9.85e-10		12.6	2.9e-11	9.8e-13	1.256e-11		12.6	-5.09e-11	-1.34e-12	-5.6e-13		12.6	-6.94e-11	-2.68e-12	2.5e-12
		6.375	3.79e-11	-9.85e-10	9.85e-10		12.75	-7.19e-11	-5.35e-12	9.13e-12		12.75	-6.63e-11	-8.15e-12	1.4e-11		12.75	3.62e-11	7e-14	2.5e-12
		6.45	-5.836e-11	-9.85e-10	9.85e-10		12.9	-6.965e-11	-1.54e-12	-3.29e-12		12.9	1.95e-11	1.65e-12	-1.82e-12		12.9	1.17e-10	3.6e-12	2.5e-12
		6.525	8.51e-12	-9.85e-10	9.85e-10		13.05	5.015e-11	-1.8e-13	-1.057e-11		13.05	9.66e-11	3.04e-12	2.14e-11		13.05	5.61e-11	-8.1e-13	2.5e-12
		6.6	4.39e-11	-9.85e-10	9.85e-10		13.2	1.182e-10	3.91e-12	8.01e-12		13.2	4.28e-12	-2.86e-12	5.01e-12		13.2	-6.88e-11	-1.59e-12	2.5e-12
		6.675	-2.887e-11	-9.85e-10	9.85e-10		13.35	4.461e-11	-1.65e-12	1.141e-11		13.35	-4.31e-11	-3.38e-12	-1.46e-12		13.35	-9.58e-11	-2.62e-12	2.5e-12
		6.75	-1.671e-11	-9.85e-10	9.85e-10		13.5	-6.586e-11	-4.49e-12	2.84e-12		13.5	-4.71e-11	3.2e-13	8.5e-13		13.5	1.85e-11	-3.17e-12	2.5e-12
		6.825	5.495e-11	-9.85e-10	9.85e-10		13.65	-7.234e-11	-4.7e-13	-6.76e-12		13.65	4.09e-11	-2.2e-13	1.28e-12		13.65	1.2e-10	-3.17e-12	2.5e-12
		6.9	2.1e-13	-9.85e-10	9.85e-10		13.8	5.042e-11	9.5e-13	-1.454e-11		13.8	9.85e-11	2.71e-12	8.3e-12		13.8	5.85e-11	-3.17e-12	2.5e-12
		6.975	-1.9e-11	-9.85e-10	9.85e-10		13.95	1.0973e-10	4.84e-12	8.77e-12		13.95	2.57e-11	-2.99e-12	4.88e-12		13.95	-5.11e-11	-3.17e-12	2.5e-12
		7.05	6.837e-11	-9.85e-10	9.85e-10		14.1	4.144e-11	-2e-14	8.58e-12		14.1	-3.85e-11	-2.55e-12	-9.06e-12		14.1	-1.02e-10	-3.17e-12	2.5e-12
		7.125	-1.675e-11	-9.85e-10	9.85e-10		14.25	-6.633e-11	-2.58e-12	7.44e-12		14.25	-7.02e-12	4.44e-12	-3.4e-13		14.25	2.18e-11	-1.8e-13	2.5e-12
		7.2	-2.417e-11	-9.85e-10	9.85e-10		14.4	-6.721e-11	-1.31e-12	-3.64e-12		14.4	4.62e-11	8.3e-13	4.15e-12		14.4	1.2e-10	1.45e-12	2.5e-12
		7.275	8.607e-11	-9.85e-10	9.85e-10		14.55	4.419e-11	1.27e-12	-9.21e-12		14.55	8.19e-11	-7.4e-13	-2.95e-12		14.55	5.65e-11	1.17e-12	2.5e-12
		7.35	-1.974e-11	-9.85e-10	9.85e-10		14.7	1.0883e-10	2.27e-12	9.3e-12		14.7	7.79e-12	-1.71e-12	4.93e-12		14.7	-6.02e-11	-1.2e-12	2.5e-12
		7.425	-3.048e-11	-9.85e-10	9.85e-10		14.85	4.286e-11	-2.56e-12	1.21e-11		14.85	-5.02e-11	5.8e-13	-2.44e-11		14.85	-1.08e-10	-1.11e-12	2.5e-12
		7.5	8.163e-11	-9.85e-10	9.85e-10		15	-6.831e-11	-1.57e-12	4.03e-12		15	-5.63e-12	3.94e-12	-1.87e-12		15	1.57e-11	-1.05e-12	2.5e-12
		7.575	-3.089e-11	-9.85e-10	9.85e-10
		7.65	-1.654e-11	-9.85e-10	9.85e-10
		7.725	7.852e-11	-9.85e-10	9.85e-10
		7.8	-4.098e-11	-9.85e-10	9.85e-10
		7.875	-3.078e-11	-9.85e-10	9.85e-10
		7.95	6.408e-11	-9.85e-10	9.85e-10
		8.025	-2.01e-11	-9.85e-10	9.85e-10
		8.1	-4.35e-11	-9.85e-10	9.85e-10
		8.175	2.213e-11	-9.85e-10	9.85e-10
		8.25	1.543e-11	-9.85e-10	9.85e-10
		8.325	-3.495e-11	4.51e-12	1.155e-11
		8.4	2.222e-11	4.51e-12	1.428e-11
		8.475	1.758e-11	4.51e-12	5.38e-12
		8.55	-6.333e-11	4.51e-12	4.51e-12
		8.625	3.085e-11	4.51e-12	6.58e-12
		8.7	2.812e-11	4.51e-12	4.63e-12
		8.775	-7.898e-11	4.51e-12	1.39e-12
		8.85	3.978e-11	4.51e-12	-3.6e-13
		8.925	2.317e-11	4.51e-12	7.79e-12
		9	-8.777e-11	4.51e-12	3.45e-12
		9.075	4.494e-11	4.51e-12	-1.065e-11
		9.15	3.708e-11	4.51e-12	3.53e-12
		9.225	-5.904e-11	4.51e-12	-2.01e-12
		9.3	3.689e-11	4.51e-12	1.02e-12
		9.375	3.703e-11	4.51e-12	1.9e-13
		9.45	-5.306e-11	4.51e-12	-9.62e-12
		9.525	1.547e-11	4.51e-12	2.81e-12
		9.6	4.032e-11	4.51e-12	-4.1e-13
		9.675	-2.934e-11	4.51e-12	-1.107e-11
		9.75	-1.734e-11	4.51e-12	2.36e-12
		9.825	6.55e-11	4.51e-12	2.57e-12
		9.9	-2.567e-11	4.51e-12	1.03e-12
		9.975	-3.61e-12	4.51e-12	3.71e-12
		10.05	7.214e-11	4.51e-12	6.55e-12

## Sheet: Fig.2b
			Serpentine Hinge								Serpentine Hinge											Serpentine Hinge											Serpentine Hinge
			0 um offset								0.4 um offset											1.2 um offset											offset -1um
		ANSYS				Matlab Analytical					ANSYS				Matlab Analytical				Experimental Vpr			ANSYS				Matlab Analytical				Experimental Vpr			ANSYS				Matlab Analytical				Experimental Vpr
	Hinge Witdh	90 nm		120 nm		90 nm		120 nm			60 nm		90 nm		60 nm		90 nm					60 nm		90 nm		60 nm		90 nm					90 nm		120 nm		90 nm		120 nm
		V	tip_disp (um)	V	tip_disp (um)	V	tip_disp (nm)	V	tip_disp (nm)		V	tip_disp (um)	V	tip_disp (um)	V	tip_disp (nm)	V	tip_disp (nm)	2.2			V	tip_disp (um)	V	tip_disp (um)	V	tip_disp (nm)	V	tip_disp (nm)	2.2			V	tip_disp (um)	V	tip_disp (um)	V	tip_disp (nm)	V	tip_disp (nm)	6.8
		0.14	8.90826e-05	0.3	-0.000103269	0	0	0	0		0.05	0	0.1	0	0	0	0	0	2.8			0.03	0	0.08	0	0	0	0	0	2.1			0.14	8.90826e-05	0.5	0.000356688	0	0	0	0	6.6
		0.28	0.000356469	0.6	-0.000413196	0.1	-3.7148e-11	0.1	-1.29472e-11		0.1	-0.000194705	0.2	-0.000281943	0.1	-4.10719e-10	0.1	-7.68519e-11	2.5			0.06	-0.000135987	0.16	-0.00035343	0.05	-2.12707e-10	0.1	-1.58996e-10	2.3			0.28	0.000356469	1	0.00143	0.1	6.25893e-11	0.1	2.13076e-11	7
		0.42	0.000802521	0.9	-0.000930074	0.2	-1.48592e-10	0.2	-5.17889e-11		0.15	-0.000194697	0.3	-0.00063486	0.2	-1.64288e-09	0.2	-3.07407e-10	2.6			0.09	-0.000135985	0.24	-0.000796787	0.1	-8.50829e-10	0.2	-6.35982e-10	1.65			0.42	0.000802521	1.5	0.00322	0.2	2.50357e-10	0.2	8.52305e-11
		0.56	0.00143	1.2	-0.00165	0.3	-3.34332e-10	0.3	-1.16525e-10		0.2	-0.000779788	0.4	-0.00113	0.3	-3.69648e-09	0.3	-6.91667e-10	2.7			0.12	-0.000544936	0.32	-0.00142	0.15	-1.91437e-09	0.3	-1.43096e-09	2			0.56	0.00143	2	0.00573	0.3	5.63303e-10	0.3	1.91769e-10
		0.7	0.00223	1.5	-0.00259	0.4	-5.94368e-10	0.4	-2.07155e-10		0.25	-0.00122	0.5	-0.00177	0.4	-6.57151e-09	0.4	-1.22963e-09	2.4			0.15	-0.00054492	0.4	-0.00223	0.2	-3.40332e-09	0.4	-2.54393e-09				0.7	0.00223	2.5	0.00898	0.4	1.00143e-09	0.4	3.40922e-10
		0.84	0.00322	1.8	-0.00373	0.5	-9.287e-10	0.5	-3.2368e-10		0.3	-0.00176	0.6	-0.00255	0.5	-1.0268e-08	0.5	-1.9213e-09				0.18	-0.00123	0.48	-0.00322	0.25	-5.31768e-09	0.5	-3.97489e-09				0.84	0.00322	3	0.01298	0.5	1.56473e-09	0.5	5.32691e-10
		0.98	0.00439	2.1	-0.00508	0.6	-1.33733e-09	0.6	-4.661e-10		0.35	-0.0024	0.7	-0.00348	0.6	-1.47859e-08	0.6	-2.76667e-09				0.21	-0.00123	0.56	-0.00441	0.3	-7.65746e-09	0.6	-5.72384e-09				0.98	0.00439	3.5	0.01774	0.6	2.25321e-09	0.6	7.67075e-10
		1.12	0.00574	2.4	-0.00664	0.7	-1.82025e-09	0.7	-6.34413e-10		0.4	-0.00313	0.8	-0.00455	0.7	-2.01253e-08	0.7	-3.76574e-09				0.24	-0.0022	0.64	-0.00579	0.35	-1.04227e-08	0.7	-7.79078e-09				1.12	0.00574	4	0.02326	0.7	3.06687e-09	0.7	1.04407e-09
		1.26	0.00727	2.7	-0.0084	0.8	-2.37747e-09	0.8	-8.28622e-10		0.45	-0.00397	0.9	-0.00577	0.8	-2.62861e-08	0.8	-4.91852e-09				0.27	-0.00279	0.72	-0.00738	0.4	-1.36133e-08	0.8	-1.01757e-08				1.26	0.00727	4.5	0.02959	0.8	4.00571e-09	0.8	1.36369e-09
		1.4	0.009	3	-0.01039	0.9	-3.00899e-09	0.9	-1.04872e-09		0.5	-0.00491	1	-0.00715	0.9	-3.32683e-08	0.9	-6.225e-09				0.3	-0.00345	0.8	-0.00919	0.45	-1.72293e-08	0.9	-1.28786e-08				1.4	0.009	5	0.03671	0.9	5.06973e-09	0.9	1.72592e-09
		1.54	0.01091	3.3	-0.01258	1	-3.7148e-09	1	-1.29472e-09		0.55	-0.00596	1.1	-0.00868	1	-4.1072e-08	1	-7.68519e-09				0.33	-0.00419	0.88	-0.01123	0.5	-2.12707e-08	1	-1.58996e-08				1.54	0.01091	5.5	0.04462	1	6.25893e-09	1	2.13076e-09
		1.68	0.01301	3.6	-0.015	1.1	-4.49491e-09	1.1	-1.56661e-09		0.6	-0.00711	1.2	-0.01037	1.1	-4.96971e-08	1.1	-9.29908e-09				0.36	-0.005	0.96	-0.0135	0.55	-2.57376e-08	1.1	-1.92385e-08				1.68	0.01301	6	0.05331	1.1	7.5733e-09	1.1	2.57822e-09
		1.82	0.01531	3.9	-0.01763	1.2	-5.34931e-09	1.2	-1.8644e-09		0.65	-0.00837	1.3	-0.01221	1.2	-5.91437e-08	1.2	-1.10667e-08				0.39	-0.00589	1.04	-0.01603	0.6	-3.06299e-08	1.2	-2.28954e-08				1.82	0.01531	6.5	0.06276	1.2	9.01285e-09	1.2	3.0683e-09
		1.96	0.0178	4.2	-0.02047	1.3	-6.27801e-09	1.3	-2.18808e-09		0.7	-0.00973	1.4	-0.01423	1.3	-6.94117e-08	1.3	-1.2988e-08				0.42	-0.00687	1.12	-0.01883	0.65	-3.59476e-08	1.3	-2.68703e-08				1.96	0.0178	7	0.073	1.3	1.05776e-08	1.3	3.60099e-09
		2.1	0.0205	4.5	-0.02354	1.4	-7.28101e-09	1.4	-2.53765e-09		0.75	-0.01121	1.5	-0.01641	1.4	-8.05012e-08	1.4	-1.5063e-08				0.45	-0.00792	1.2	-0.02193	0.7	-4.16907e-08	1.4	-3.11631e-08				2.1	0.0205	7.5	0.08426	1.4	1.22675e-08	1.4	4.1763e-09
		2.24	0.0234	4.8	-0.02683	1.5	-8.3583e-09	1.5	-2.91312e-09		0.8	-0.01279	1.6	-0.01876	1.5	-9.24122e-08	1.5	-1.72917e-08				0.48	-0.00906	1.28	-0.02536	0.75	-4.78592e-08	1.5	-3.5774e-08				2.24	0.0234	8	0.09713	1.5	1.40826e-08	1.5	4.79422e-09
		2.38	0.0265	5.1	-0.03035	1.6	-9.50989e-09	1.6	-3.31449e-09		0.85	-0.0145	1.7	-0.0213	1.6	-1.05145e-07	1.6	-1.96741e-08				0.51	-0.01028	1.36	-0.02916	0.8	-5.44531e-08	1.6	-4.07029e-08				2.38	0.0265	8.5	0.09748	1.6	1.60229e-08	1.6	5.45475e-09
		2.52	0.02981	5.4	-0.03409	1.7	-1.07358e-08	1.7	-3.74174e-09		0.9	-0.01632	1.8	-0.02402	1.7	-1.18699e-07	1.7	-2.22102e-08				0.54	-0.0116	1.44	-0.03335	0.85	-6.14725e-08	1.7	-4.59498e-08				2.52	0.02981	9	0.0972	1.7	1.80883e-08	1.7	6.15791e-09
		2.66	0.03333	5.7	-0.03805	1.8	-1.2036e-08	1.8	-4.1949e-09		0.95	-0.01826	1.9	-0.02693	1.8	-1.33074e-07	1.8	-2.49e-08				0.57	-0.013	1.52	-0.03801	0.9	-6.89173e-08	1.8	-5.15146e-08				2.66	0.03333			1.8	2.02789e-08	1.8	6.90367e-09
		2.8	0.03704	6	-0.04224	1.9	-1.34104e-08	1.9	-4.67394e-09		1	-0.02032	2	-0.03004	1.9	-1.48271e-07	1.9	-2.77435e-08				0.6	-0.01451	1.6	-0.04322	0.95	-7.67875e-08	1.9	-5.73975e-08				2.8	0.03704			1.9	2.25947e-08	1.9	7.69205e-09
		2.94	0.04097	6.3	-0.04665	2	-1.48592e-08	2	-5.17889e-09		1.05	-0.02251	2.1	-0.03336	2	-1.6429e-07	2	-3.07408e-08				0.63	-0.01612	1.68	-0.04905	1	-8.50832e-08	2	-6.35983e-08				2.94	0.04097			2	2.50357e-08	2	8.52305e-09
		3.08	0.04511	6.6	-0.05128	2.1	-1.63823e-08	2.1	-5.70972e-09		1.1	-0.02484	2.2	-0.03689			2.1	-3.38917e-08				0.66	-0.01783	1.76	-0.05568	1.05	-9.38042e-08	2.1	-7.01172e-08				3.08	0.04511			2.1	2.76019e-08	2.1	9.39667e-09
		3.22	0.04946	6.9	-0.05614	2.2	-1.79796e-08	2.2	-6.26645e-09		1.15	-0.0273	2.3	-0.04064			2.2	-3.71963e-08				0.69	-0.01966	1.84	-0.06332	1.1	-1.02951e-07	2.2	-7.6954e-08				3.22	0.04946			2.2	3.02932e-08	2.2	1.03129e-08
		3.36	0.05403	7.2	-0.06121	2.3	-1.96513e-08	2.3	-6.84908e-09		1.2	-0.02989	2.4	-0.04463			2.3	-4.06547e-08				0.72	-0.0216	1.92	-0.07247	1.15	-1.12523e-07	2.3	-8.41089e-08				3.36	0.05403			2.3	3.31097e-08	2.3	1.12717e-08
		3.5	0.05882	7.5	-0.06651	2.4	-2.13973e-08	2.4	-7.4576e-09		1.25	-0.03263	2.5	-0.04887			2.4	-4.42667e-08				0.75	-0.02367	2	-0.08413	1.2	-1.2252e-07	2.4	-9.15817e-08				3.5	0.05882			2.4	3.60514e-08	2.4	1.22732e-08
		3.64	0.06387	7.8	-0.07204	2.5	-2.32175e-08	2.5	-8.09201e-09		1.3	-0.03553	2.6	-0.05337			2.5	-4.80325e-08				0.78	-0.02587	2.08	-0.10088	1.25	-1.32943e-07	2.5	-9.93726e-08				3.64	0.06387			2.5	3.91183e-08	2.5	1.33173e-08
		3.78	0.06923	8.1	-0.07782	2.6	-2.51121e-08	2.6	-8.75232e-09		1.35	-0.03858	2.7	-0.05816			2.6	-5.19519e-08				0.81	-0.02822	2.16	-0.10089	1.3	-1.43791e-07	2.6	-1.07481e-07				3.78	0.06923			2.6	4.23104e-08	2.6	1.4404e-08
		3.92	0.07498	8.4	-0.08389	2.7	-2.70809e-08	2.7	-9.43852e-09		1.4	-0.0418	2.8	-0.06325			2.7	-5.60251e-08				0.84	-0.03072	2.24	-0.1009	1.35	-1.55065e-07	2.7	-1.15908e-07				3.92	0.07498			2.7	4.56276e-08	2.7	1.55333e-08
		4.06	0.08125	8.7	-0.09028	2.8	-2.9124e-08	2.8	-1.01506e-08		1.45	-0.04518	2.9	-0.0687			2.8	-6.0252e-08				0.87	-0.03339	2.32	-0.1009	1.4	-1.66764e-07	2.8	-1.24653e-07				4.06	0.08125			2.8	4.907e-08	2.8	1.67052e-08
		4.2	0.08816	9	-0.09705	2.9	-3.12415e-08	2.9	-1.08886e-08		1.5	-0.04875	3	-0.07456			2.9	-6.46325e-08				0.9	-0.03624	2.4	-0.10091	1.45	-1.78889e-07	2.9	-1.33716e-07				4.2	0.08816			2.9	5.26376e-08	2.9	1.79197e-08
		4.34	0.09592	9.3	-0.10093	3	-3.34332e-08	3	-1.16525e-08		1.55	-0.0525	3.1	-0.0809			3	-6.91668e-08				0.93	-0.03928			1.5	-1.91439e-07	3	-1.43097e-07				4.34	0.09592			3	5.63304e-08	3	1.91769e-08
		4.48	0.097	9.6	-0.10094	3.1	-3.56993e-08	3.1	-1.24423e-08		1.6	-0.05646	3.2	-0.08781			3.1	-7.38548e-08				0.96	-0.04256			1.55	-2.04415e-07	3.1	-1.52796e-07				4.48	0.097			3.1	6.01483e-08	3.1	2.04766e-08
		4.62	0.097	9.9	-0.10095	3.2	-3.80396e-08	3.2	-1.32579e-08		1.65	-0.06064	3.3	-0.09538			3.2	-7.86965e-08				0.99	-0.04607			1.6	-2.17816e-07	3.2	-1.62813e-07				4.62	0.097			3.2	6.40915e-08	3.2	2.1819e-08
		4.76	0.097	10.2	-0.10096	3.3	-4.04542e-08	3.3	-1.40995e-08		1.7	-0.06506	3.4	-0.0997			3.3	-8.36919e-08				1.02	-0.04986			1.65	-2.31643e-07	3.3	-1.73148e-07				4.76	0.097			3.3	6.81598e-08	3.3	2.3204e-08
				10.5	-0.10097	3.4	-4.29431e-08	3.4	-1.4967e-08		1.75	-0.06975	3.5	-0.09971			3.4	-8.88411e-08				1.05	-0.05398			1.7	-2.45895e-07	3.4	-1.83801e-07								3.4	7.23533e-08	3.4	2.46316e-08
				10.8	-0.10098	3.5	-4.55064e-08	3.5	-1.58603e-08		1.8	-0.07476	3.6	-0.09971			3.5	-9.41439e-08				1.08	-0.05848			1.75	-2.60573e-07	3.5	-1.94772e-07								3.5	7.6672e-08	3.5	2.61019e-08
				11.1	-0.10099	3.6	-4.81439e-08	3.6	-1.67796e-08		1.85	-0.08012					3.6	-9.96004e-08				1.11	-0.06344			1.8	-2.75676e-07										3.6	8.11158e-08	3.6	2.76147e-08
				11.4	-0.101	3.7	-5.08557e-08	3.7	-1.77247e-08		1.9	-0.08591					3.7	-1.05211e-07				1.14	-0.06902			1.85	-2.91205e-07										3.7	8.56849e-08	3.7	2.91702e-08
				11.7	-0.10102	3.8	-5.36418e-08	3.8	-1.86958e-08		1.95	-0.09219					3.8	-1.10975e-07				1.17	-0.07543			1.9	-3.0716e-07										3.8	9.03791e-08	3.8	3.07682e-08
				12	-0.10103	3.9	-5.65022e-08	3.9	-1.96927e-08		2	-0.09903					3.9	-1.16892e-07				1.2	-0.08306			1.95	-3.2354e-07										3.9	9.51985e-08	3.9	3.24089e-08
						4	-5.94369e-08	4	-2.07155e-08		2.05	-0.10083					4	-1.22964e-07				1.23	-0.0927			2	-3.40346e-07										4	1.00143e-07	4	3.40922e-08
						4.1	-6.24459e-08	4.1	-2.17643e-08		2.1	-0.10083										1.26	-0.10087			2.05	-3.57578e-07										4.1	1.05213e-07	4.1	3.58181e-08
						4.2	-6.55292e-08	4.2	-2.28389e-08		2.15	-0.10083										1.29	-0.10087			2.1	-3.75235e-07										4.2	1.10408e-07	4.2	3.75867e-08
						4.3	-6.86869e-08	4.3	-2.39394e-08		2.2	-0.10083										1.32	-0.10087			2.15	-3.93318e-07										4.3	1.15728e-07	4.3	3.93978e-08
						4.4	-7.19188e-08	4.4	-2.50658e-08																	2.2	-4.11827e-07										4.4	1.21173e-07	4.4	4.12516e-08
						4.5	-7.5225e-08	4.5	-2.62181e-08																	2.25	-4.30762e-07										4.5	1.26744e-07	4.5	4.3148e-08
						4.6	-7.86055e-08	4.6	-2.73963e-08																	2.3	-4.50122e-07										4.6	1.3244e-07	4.6	4.5087e-08
						4.7	-8.20603e-08	4.7	-2.86004e-08																	2.35	-4.69909e-07										4.7	1.3826e-07	4.7	4.70686e-08
						4.8	-8.55894e-08	4.8	-2.98304e-08																	2.4	-4.90121e-07										4.8	1.44207e-07	4.8	4.90928e-08
						4.9	-8.91928e-08	4.9	-3.10863e-08																	2.45	-5.10759e-07										4.9	1.50278e-07	4.9	5.11597e-08
						5	-9.28705e-08	5	-3.23681e-08																	2.5	-5.31823e-07										5	1.56474e-07	5	5.32691e-08
						5.1	-9.66225e-08	5.1	-3.36757e-08																														5.1	5.54212e-08
						5.2	-1.00449e-07	5.2	-3.50093e-08																														5.2	5.76159e-08
						5.3	-1.04349e-07	5.3	-3.63688e-08																														5.3	5.98532e-08
						5.4	-1.08324e-07	5.4	-3.77541e-08																														5.4	6.21331e-08
						5.5	-1.12374e-07	5.5	-3.91654e-08																														5.5	6.44557e-08
						5.6	-1.16497e-07	5.6	-4.06025e-08																														5.6	6.68208e-08
						5.7	-1.20695e-07	5.7	-4.20655e-08																														5.7	6.92286e-08
						5.8	-1.24967e-07	5.8	-4.35545e-08																														5.8	7.1679e-08
						5.9	-1.29314e-07	5.9	-4.50693e-08																														5.9	7.4172e-08
						6	-1.33734e-07	6	-4.661e-08																														6	7.67076e-08
						6.1	-1.38229e-07	6.1	-4.81766e-08																														6.1	7.92858e-08
						6.2	-1.42799e-07	6.2	-4.97692e-08																														6.2	8.19067e-08
						6.3	-1.47442e-07	6.3	-5.13876e-08																														6.3	8.45702e-08
						6.4	-1.5216e-07	6.4	-5.30319e-08																														6.4	8.72763e-08
						6.5	-1.56953e-07	6.5	-5.47021e-08																														6.5	9.0025e-08
						6.6	-1.61819e-07	6.6	-5.63982e-08																														6.6	9.28163e-08
						6.7	-1.6676e-07	6.7	-5.81202e-08																														6.7	9.56502e-08
						6.8	-1.71776e-07	6.8	-5.9868e-08																														6.8	9.85268e-08
						6.9	-1.76865e-07	6.9	-6.16418e-08																														6.9	1.01446e-07
						7	-1.82029e-07	7	-6.34415e-08																														7	1.04408e-07
								7.1	-6.52671e-08																														7.1	1.07412e-07
								7.2	-6.71185e-08																														7.2	1.10459e-07
								7.3	-6.89959e-08																														7.3	1.13549e-07
								7.4	-7.08992e-08																														7.4	1.16681e-07
								7.5	-7.28283e-08																														7.5	1.19856e-07
								7.6	-7.47834e-08																														7.6	1.23073e-07
								7.7	-7.67643e-08																														7.7	1.26334e-07
								7.8	-7.87711e-08																														7.8	1.29636e-07
								7.9	-8.08039e-08																														7.9	1.32982e-07
								8	-8.28625e-08																														8	1.3637e-07
								8.1	-8.4947e-08																														8.1	1.398e-07
								8.2	-8.70575e-08																														8.2	1.43273e-07
								8.3	-8.91938e-08				--	--																									8.3	1.46789e-07
								8.4	-9.1356e-08																														8.4	1.50348e-07
								8.5	-9.35441e-08																														8.5	1.53949e-07
								8.6	-9.57581e-08
								8.7	-9.7998e-08
								8.8	-1.00264e-07
								8.9	-1.02556e-07
								9	-1.04873e-07
								9.1	-1.07217e-07
								9.2	-1.09586e-07
								9.3	-1.11981e-07
								9.4	-1.14402e-07
								9.5	-1.1685e-07

## Sheet: Fig.3a
	Straight Hinge, 1.2 um offset				Serpentine Hinge, 1.2 um offset
	Fspr/ Fadh	Vpr/ Vpo			Fspr/ Fadh	Vpr/ Vpo
	0.211	0.49			0.05	0.2
	0.29	0.58			0.065	0.27
	0.56613	1.15873
	0.398	0.80597
					Serpentine Hinge, 0.4 um offset
	Straight Hinge, 0.4 um offset				Fspr/ Fadh	Vpr/ Vpo
					0.26	0.47
	Fspr/ Fadh	Vpr/ Vpo			0.04	0.27
	0.251	0.574
	0.22	0.62
	0.495	1			OTP
	0.256	0.52			Gold-Coated Devices
					Fspr/ Fadh	Vpr/ Vpo
	Straight Hinge, -1.0 um offset				0	0
	Fspr/ Fadh	Vpr/ Vpo
	1.279	2.133
	1.412	1.843

## Sheet: Fig.3b
		FEM model			FEM model			FEM model						FEM model						FEM model						FEM model						Measured				Measured
		Rectangular Cantilever			Curved Switch			Serpentine Hinge, 0 um offset						Serpentine Hinge, 0.4 um offset						Straight Hinge, 1.2 um offset						Straight Hinge, -1 um offset						Serpentine Hinge, 0.4 um offset				Straight Hinge, 0.4 um offset
																																SEM image				SEM image
		beam-to-gate	beam-to-drain		beam-to-gate	beam-to-drain		V	y_tip	x_tip	beam-to-gate	beam-to-drain		V	y_tip	x_tip	beam-to-gate	beam-to-drain		V	y_tip	x_tip	beam-to-gate	beam-to-drain		V	y_tip	x_tip	beam-to-gate	beam-to-drain		Inner gap	Outer Gap	%		Inner gap	Outer Gap	%
		0	0		--	0		0.15	-0.000154125	-1.49611e-05	-0.000124676	0.00154		0.075	0	0	0	0		0.1	0	0	0	0		0.25	0.000127514	-1.71988e-05	-0.000143551	0.00127		0.55	0.75	-0.15385		0.97	1.35	-0.16379
		-9.23069e-08	9.23069e-08		-2.74897e-05	5.72936e-05		0.3	-0.000616795	-5.9902e-05	-0.000499184	0.00617		0.15	-0.000299577	-4.59705e-05	-0.000383087	0.003		0.2	-0.000242952	-7.07768e-05	-0.000589806	0.00243		0.5	0.000510296	-6.88492e-05	-0.000574366	0.0051						0.1	0.13	-0.14
		-3.69228e-07	3.69228e-07		-0.000109963	0.000229184		0.45	-0.00139	-0.000134982	-0.00112	0.01389		0.225	-0.000674587	-0.00010354	-0.000862831	0.00675		0.3	-0.000547265	-0.000159445	-0.00133	0.00547		0.75	0.00115	-0.000155102	-0.00129	0.01149						0.47	0.6	-0.1215
		-8.30763e-07	8.30763e-07		-0.00024745	0.00051573		0.6	-0.00247	-0.000240364	-0.002	0.0247		0.3	-0.0012	-0.000184332	-0.00154	0.01201		0.4	-0.000974466	-0.00028395	-0.00237	0.00974		1	0.00204	-0.000276203	-0.0023	0.02044		Measured
		-1.47691e-06	1.47691e-06		-0.000688009	0.00143		0.75	-0.00386	-0.00037652	-0.00314	0.03862		0.375	-0.00188	-0.000288544	-0.0024	0.01879		0.5	-0.00153	-0.000444664	-0.00371	0.01526		1.25	0.0032	-0.000432492	-0.0036	0.03197		Serpentine Hinge, 1.2 um offset
		-2.30768e-06	2.30768e-06		-0.000688009	0.00143		0.9	-0.00557	-0.000543882	-0.00453	0.05568		0.45	-0.00271	-0.000416426	-0.00347	0.0271		0.6	-0.0022	-0.000642074	-0.00535	0.02203		1.5	0.00461	-0.000624086	-0.00518	0.04607		SEM image				Measured
		-3.32306e-06	3.32306e-06		-0.00135	0.00281		1.05	-0.00759	-0.000743038	-0.00619	0.0759		0.525	-0.0037	-0.000568199	-0.00473	0.03695		0.7	-0.00301	-0.000876787	-0.00731	0.03007		1.75	0.00628	-0.000851994	-0.00705	0.0628		Inner gap	Outer Gap	%		Straight Hinge, 1.2 um offset
		-4.52305e-06	4.52305e-06		-0.00176	0.00368		1.2	-0.00993	-0.000974701	-0.00812	0.09931		0.6	-0.00484	-0.000744405	-0.0062	0.04837		0.8	-0.00394	-0.00115	-0.00958	0.03941		2	0.00822	-0.00112	-0.00922	0.08216		0.36	0.72	-0.333		SEM image
		-5.90767e-06	5.90767e-06		-0.00223	0.00466		1.35	-0.01259	-0.00124	-0.01033	0.12593		0.675	-0.00614	-0.000945429	-0.00788	0.06139		0.9	-0.00501	-0.00146	-0.01218	0.05008		2.25	0.01042	-0.00142	-0.01168	0.10418						Inner gap	Outer Gap	%
		-7.47691e-06	7.47691e-06		-0.00276	0.00575		1.5	-0.01558	-0.00154	-0.01283	0.15582		0.75	-0.0076	-0.00117	-0.00976	0.07602		1	-0.00621	-0.00181	-0.01511	0.0621		2.5	0.01289	-0.00176	-0.01444	0.1289						0.2	0.39	-0.32203
		-9.23076e-06	9.23076e-06		-0.00334	0.00697		1.65	-0.0189	-0.00187	-0.01561	0.18902		0.825	-0.00923	-0.00142	-0.01187	0.0923		1.1	-0.00755	-0.00221	-0.01838	0.07552		2.75	0.01563	-0.00214	-0.01749	0.15631		Measured				0.58	0.97	-0.25161
		-1.11692e-05	1.11692e-05		-0.00398	0.0083		1.8	-0.02256	-0.00225	-0.01871	0.22557		0.9	-0.01103	-0.0017	-0.01419	0.11026		1.2	-0.00904	-0.00264	-0.02201	0.09038		3	0.01864	-0.00256	-0.02085	0.18649		Serpentine Hinge, -1.0 um offset
		-1.32923e-05	1.32923e-05		-0.00468	0.00976		1.95	-0.02654	-0.00265	-0.02212	0.26545		0.975	-0.01299	-0.00201	-0.01675	0.12994		1.3	-0.01067	-0.00312	-0.026	0.10673		3.25	0.02194	-0.00302	-0.0245	0.21947		SEM image
		-1.56001e-05	1.56001e-05		-0.00544	0.01133		2.1	-0.03088	-0.0031	-0.02585	0.30881		1.05	-0.01514	-0.00234	-0.01954	0.15138		1.4	-0.01246	-0.00365	-0.03038	0.12462		3.5	0.02551	-0.00353	-0.02846	0.25527		Inner gap	Outer Gap	%
		-1.80924e-05	1.80924e-05		-0.00625	0.01302		2.25	-0.03557	-0.00359	-0.02993	0.35566		1.125	-0.01746	-0.00271	-0.02257	0.17465		1.5	-0.01441	-0.00422	-0.03516	0.14413		3.75	0.02938	-0.00407	-0.03272	0.29392		0.13	0.16	-0.103
		-2.07694e-05	2.07694e-05		-0.00712	0.01484		2.4	-0.04056	-0.00412	-0.03434	0.40558		1.2	-0.01998	-0.0031	-0.02586	0.19978		1.6	-0.01653	-0.00484	-0.04035	0.16533		4	0.03352	-0.00467	-0.03729	0.33544
		-2.36311e-05	2.36311e-05		-0.00805	0.01677		2.55	-0.04593	-0.00469	-0.03912	0.45932		1.275	-0.02269	-0.00353	-0.02941	0.22686		1.7	-0.01883	-0.00552	-0.04599	0.1883		4.25	0.03795	-0.00531	-0.04216	0.37984
		-2.66773e-05	2.66773e-05		-0.00904	0.01883		2.7	-0.05166	-0.00531	-0.04429	0.5166		1.35	-0.02559	-0.00399	-0.03324	0.25594		1.8	-0.02131	-0.00625	-0.05211	0.21314		4.5	0.04267	-0.006	-0.04734	0.42709
		-2.99082e-05	2.99082e-05		-0.01009	0.02102		2.85	-0.05775	-0.00598	-0.04986	0.57752		1.425	-0.02871	-0.00448	-0.03735	0.28705		1.9	-0.024	-0.00705	-0.05872	0.23997		4.75	0.04767	-0.00674	-0.05282	0.47717
		-3.33238e-05	3.33238e-05		-0.0112	0.02333		3	-0.06424	-0.0067	-0.05587	0.64237		1.5	-0.03204	-0.00501	-0.04177	0.32037		2	-0.02689	-0.0079	-0.06587	0.26893		5	0.05294	-0.00752	-0.05859	0.53001
		-3.6924e-05	3.6924e-05		-0.01237	0.02577		3.15	-0.07116	-0.00748	-0.06236	0.71162		1.575	-0.0356	-0.00558	-0.04651	0.35596		2.1	-0.03002	-0.00883	-0.07359	0.30016		5.25	0.05847	-0.00836	-0.06465	0.58555
		-4.07089e-05	4.07089e-05		-0.0136	0.02834		3.3	-0.07861	-0.00833	-0.06943	0.7861		1.65	-0.03939	-0.00619	-0.05159	0.39391		2.2	-0.03339	-0.00983	-0.08195	0.33389		5.5	0.06428	-0.00925	-0.071	0.64376
		-4.46784e-05	4.46784e-05		-0.0149	0.03104		3.45	-0.08667	-0.00926	-0.07717	0.86671		1.725	-0.04343	-0.00684	-0.05702	0.43434		2.3	-0.03703	-0.01092	-0.09099	0.37028		5.75	0.07035	-0.01019	-0.07765	0.70478
		-4.88326e-05	4.88326e-05		-0.01626	0.03388		3.6	-0.09546	-0.01028	-0.08569	0.95459		1.8	-0.04774	-0.00754	-0.06283	0.47737		2.4	-0.04096	-0.01209	-0.10079	0.4096		6	0.07675	-0.0112	-0.08464	0.76902
		-5.31714e-05	5.31714e-05		-0.01768	0.03684		3.75	-0.10078	-0.011	-0.09167	1.00777		1.875	-0.05232	-0.00829	-0.06905	0.52319		2.5	-0.04522	-0.01337	-0.11142	0.45217		6.25	0.08354	-0.01228	-0.09201	0.8372
		-5.76949e-05	5.76949e-05		-0.01917	0.03995								1.95	-0.0572	-0.00909	-0.07572	0.57201		2.6	-0.04984	-0.01476	-0.12299	0.49837		6.5	0.09086	-0.01345	-0.09987	0.91078
		-6.24031e-05	6.24031e-05		-0.02073	0.04319								2.025	-0.06241	-0.00995	-0.08288	0.62413		2.7	-0.05487	-0.01628	-0.13564	0.5487		6.75	0.09893	-0.01475	-0.10839	0.99188
		-6.7296e-05	6.7296e-05		-0.02235	0.04657								2.1	-0.068	-0.01087	-0.09059	0.67998		2.8	-0.06037	-0.01794	-0.14951	0.60371
		-7.23735e-05	7.23735e-05		-0.02405	0.05009								2.175	-0.07402	-0.01187	-0.09896	0.74016		2.9	-0.06643	-0.01978	-0.16484	0.66429
		-7.76358e-05	7.76358e-05		-0.02581	0.05376								2.25	-0.08054	-0.01297	-0.10808	0.80542		3	-0.07318	-0.02184	-0.182	0.73181
		-8.30827e-05	8.30827e-05		-0.02764	0.05758								2.325	-0.08768	-0.01418	-0.11814	0.87684		3.1	-0.08083	-0.02418	-0.20153	0.80829
		-8.87144e-05	8.87144e-05		-0.02954	0.06154								2.4	-0.09555	-0.01552	-0.12929	0.95546		3.2	-0.08978	-0.02694	-0.22449	0.89777
		-9.45308e-05	9.45308e-05		-0.03152	0.06566								2.475	-0.10084	-0.01645	-0.13707	1.00841		3.3	-0.10077	-0.03034	-0.25287	1.0077
		-0.000100532	0.000100532		-0.03358	0.06994
		-0.000106718	0.000106718		-0.03571	0.07437
		-0.000113088	0.000113088		-0.03792	0.07897
		-0.000119643	0.000119643		-0.04021	0.08374
		-0.000126383	0.000126383		-0.04258	0.08867
		-0.000133308	0.000133308		-0.04505	0.09381
		-0.000140418	0.000140418		-0.04759	0.0991
		-0.000147712	0.000147712		-0.05023	0.10458
		-0.000155191	0.000155191		-0.05295	0.11025
		-0.000162855	0.000162855		-0.05577	0.11611
		-0.000170704	0.000170704		-0.05869	0.12218
		-0.000178737	0.000178737		-0.0617	0.12845
		-0.000186955	0.000186955		-0.06482	0.13494
		-0.000195358	0.000195358		-0.06805	0.14165
		-0.000203946	0.000203946		-0.07138	0.14858
		-0.000212719	0.000212719		-0.07484	0.15576
		-0.000221677	0.000221677		-0.07841	0.16318
		-0.000230819	0.000230819		-0.08211	0.17086
		-0.000240146	0.000240146		-0.08593	0.17881
		-0.000249658	0.000249658		-0.08989	0.18704
		-0.000259355	0.000259355		-0.094	0.19557
		-0.000269237	0.000269237		-0.09825	0.2044
		-0.000279304	0.000279304		-0.10266	0.21355
		-0.000289556	0.000289556		-0.10723	0.22305
		-0.000299993	0.000299993		-0.11198	0.2329
		-0.000310615	0.000310615		-0.11695	0.24322
		-0.000321421	0.000321421		-0.12208	0.25388
		-0.000332413	0.000332413		-0.12743	0.26496
		-0.000343589	0.000343589		-0.133	0.27652
		-0.000354951	0.000354951		-0.13881	0.28857
		-0.000366497	0.000366497		-0.14488	0.30115
		-0.000378229	0.000378229		-0.15123	0.31433
		-0.000390146	0.000390146		-0.1579	0.32813
		-0.000402247	0.000402247		-0.1649	0.34264
		-0.000414534	0.000414534		-0.17234	0.35806
		-0.000427006	0.000427006		-0.18015	0.37423
		-0.000439663	0.000439663		-0.18843	0.39137
		-0.000452505	0.000452505		-0.19725	0.40962
		-0.000465532	0.000465532		-0.20677	0.42931
		-0.000478744	0.000478744		-0.21696	0.4504
		-0.000492141	0.000492141		-0.22804	0.47329
		-0.000505724	0.000505724		-0.2403	0.49863
		-0.000519492	0.000519492		-0.25398	0.52687
		-0.000533444	0.000533444		-0.26957	0.55907
		-0.000547582	0.000547582		-0.288	0.59707
		-0.000561906	0.000561906		-0.31143	0.64538
		-0.000576414	0.000576414		-0.34735	0.71933
		-0.000591108	0.000591108		-0.48443	1.00062
		-0.000605987	0.000605987		-0.48447	1.00068
		-0.000621051	0.000621051
		-0.000636301	0.000636301
		-0.000651736	0.000651736
		-0.000667356	0.000667356
		-0.000683162	0.000683162
		-0.000699153	0.000699153
		-0.000715329	0.000715329
		-0.000731691	0.000731691
		-0.000748238	0.000748238
		-0.000764971	0.000764971
		-0.000781889	0.000781889
		-0.000798993	0.000798993
		-0.000816282	0.000816282
		-0.000833757	0.000833757
		-0.000851417	0.000851417
		-0.000869263	0.000869263
		-0.000887294	0.000887294
		-0.000905511	0.000905511
		-0.000923913	0.000923913
		-0.000942501	0.000942501
		-0.000961275	0.000961275
		-0.000980235	0.000980235
		-0.00099938	0.00099938
		-0.00102	0.00102
		-0.00104	0.00104
		-0.00106	0.00106
		-0.00108	0.00108
		-0.0011	0.0011
		-0.00112	0.00112
		-0.00114	0.00114
		-0.00116	0.00116
		-0.00118	0.00118
		-0.0012	0.0012
		-0.00122	0.00122
		-0.00124	0.00124
		-0.00127	0.00127
		-0.00129	0.00129
		-0.00131	0.00131
		-0.00133	0.00133
		-0.00135	0.00135
		-0.00138	0.00138
		-0.0014	0.0014
		-0.00142	0.00142
		-0.00144	0.00144
		-0.00147	0.00147
		-0.00149	0.00149
		-0.00151	0.00151
		-0.00154	0.00154
		-0.00156	0.00156
		-0.00159	0.00159
		-0.00161	0.00161
		-0.00164	0.00164
		-0.00166	0.00166
		-0.00169	0.00169
		-0.00171	0.00171
		-0.00174	0.00174
		-0.00176	0.00176
		-0.00179	0.00179
		-0.00181	0.00181
		-0.00184	0.00184
		-0.00186	0.00186
		-0.00189	0.00189
		-0.00192	0.00192
		-0.00194	0.00194
		-0.00197	0.00197
		-0.002	0.002
		-0.00203	0.00203
		-0.00205	0.00205
		-0.00208	0.00208
		-0.00211	0.00211
		-0.00214	0.00214
		-0.00217	0.00217
		-0.00219	0.00219
		-0.00222	0.00222
		-0.00225	0.00225
		-0.00228	0.00228
		-0.00231	0.00231
		-0.00234	0.00234
		-0.00237	0.00237
		-0.0024	0.0024
		-0.00243	0.00243
		-0.00246	0.00246
		-0.00249	0.00249
		-0.00252	0.00252
		-0.00255	0.00255
		-0.00258	0.00258
		-0.00261	0.00261
		-0.00264	0.00264
		-0.00267	0.00267
		-0.00271	0.00271
		-0.00274	0.00274
		-0.00277	0.00277
		-0.0028	0.0028
		-0.00283	0.00283
		-0.00287	0.00287
		-0.0029	0.0029
		-0.00293	0.00293
		-0.00297	0.00297
		-0.003	0.003
		-0.00303	0.00303
		-0.00307	0.00307
		-0.0031	0.0031
		-0.00313	0.00313
		-0.00317	0.00317
		-0.0032	0.0032
		-0.00324	0.00324
		-0.00327	0.00327
		-0.00331	0.00331
		-0.00334	0.00334
		-0.00338	0.00338
		-0.00341	0.00341
		-0.00345	0.00345
		-0.00349	0.00349
		-0.00352	0.00352
		-0.00356	0.00356
		-0.0036	0.0036
		-0.00363	0.00363
		-0.00367	0.00367
		-0.00371	0.00371
		-0.00374	0.00374
		-0.00378	0.00378
		-0.00382	0.00382
		-0.00386	0.00386
		-0.00389	0.00389
		-0.00393	0.00393
		-0.00397	0.00397
		-0.00401	0.00401
		-0.00405	0.00405
		-0.00409	0.00409
		-0.00413	0.00413
		-0.00417	0.00417
		-0.00421	0.00421
		-0.00425	0.00425
		-0.00429	0.00429
		-0.00433	0.00433
		-0.00437	0.00437
		-0.00441	0.00441
		-0.00445	0.00445
		-0.00449	0.00449
		-0.00453	0.00453
		-0.00457	0.00457
		-0.00461	0.00461
		-0.00465	0.00465
		-0.0047	0.0047
		-0.00474	0.00474
		-0.00478	0.00478
		-0.00482	0.00482
		-0.00486	0.00486
		-0.00491	0.00491
		-0.00495	0.00495
		-0.00499	0.00499
		-0.00504	0.00504
		-0.00508	0.00508
		-0.00512	0.00512
		-0.00517	0.00517
		-0.00521	0.00521
		-0.00526	0.00526
		-0.0053	0.0053
		-0.00535	0.00535
		-0.00539	0.00539
		-0.00544	0.00544
		-0.00548	0.00548
		-0.00553	0.00553
		-0.00557	0.00557
		-0.00562	0.00562
		-0.00566	0.00566
		-0.00571	0.00571
		-0.00576	0.00576
		-0.0058	0.0058
		-0.00585	0.00585
		-0.0059	0.0059
		-0.00594	0.00594
		-0.00599	0.00599
		-0.00604	0.00604
		-0.00609	0.00609
		-0.00613	0.00613
		-0.00618	0.00618
		-0.00623	0.00623
		-0.00628	0.00628
		-0.00633	0.00633
		-0.00638	0.00638
		-0.00643	0.00643
		-0.00648	0.00648
		-0.00652	0.00652
		-0.00657	0.00657
		-0.00662	0.00662
		-0.00667	0.00667
		-0.00672	0.00672
		-0.00678	0.00678
		-0.00683	0.00683
		-0.00688	0.00688
		-0.00693	0.00693
		-0.00698	0.00698
		-0.00703	0.00703
		-0.00708	0.00708
		-0.00713	0.00713
		-0.00719	0.00719
		-0.00724	0.00724
		-0.00729	0.00729
		-0.00734	0.00734
		-0.0074	0.0074
		-0.00745	0.00745
		-0.0075	0.0075
		-0.00755	0.00755
		-0.00761	0.00761
		-0.00766	0.00766
		-0.00772	0.00772
		-0.00777	0.00777
		-0.00782	0.00782
		-0.00788	0.00788
		-0.00793	0.00793
		-0.00799	0.00799
		-0.00804	0.00804
		-0.0081	0.0081
		-0.00815	0.00815
		-0.00821	0.00821
		-0.00827	0.00827
		-0.00832	0.00832
		-0.00838	0.00838
		-0.00843	0.00843
		-0.00849	0.00849
		-0.00855	0.00855
		-0.0086	0.0086
		-0.00866	0.00866
		-0.00872	0.00872
		-0.00878	0.00878
		-0.00883	0.00883
		-0.00889	0.00889
		-0.00895	0.00895
		-0.00901	0.00901
		-0.00907	0.00907
		-0.00913	0.00913
		-0.00919	0.00919
		-0.00924	0.00924
		-0.0093	0.0093
		-0.00936	0.00936
		-0.00942	0.00942
		-0.00948	0.00948
		-0.00954	0.00954
		-0.0096	0.0096
		-0.00966	0.00966
		-0.00972	0.00972
		-0.00979	0.00979
		-0.00985	0.00985
		-0.00991	0.00991
		-0.00997	0.00997
		-0.01003	0.01003
		-0.01009	0.01009
		-0.01016	0.01016
		-0.01022	0.01022
		-0.01028	0.01028
		-0.01034	0.01034
		-0.01041	0.01041
		-0.01047	0.01047
		-0.01053	0.01053
		-0.0106	0.0106
		-0.01066	0.01066
		-0.01072	0.01072
		-0.01079	0.01079
		-0.01085	0.01085
		-0.01092	0.01092
		-0.01098	0.01098
		-0.01105	0.01105
		-0.01111	0.01111
		-0.01118	0.01118
		-0.01124	0.01124
		-0.01131	0.01131
		-0.01137	0.01137
		-0.01144	0.01144
		-0.0115	0.0115
		-0.01157	0.01157
		-0.01164	0.01164
		-0.0117	0.0117
		-0.01177	0.01177
		-0.01184	0.01184
		-0.01191	0.01191
		-0.01197	0.01197
		-0.01204	0.01204
		-0.01211	0.01211
		-0.01218	0.01218
		-0.01225	0.01225
		-0.01232	0.01232
		-0.01238	0.01238
		-0.01245	0.01245
		-0.01252	0.01252
		-0.01259	0.01259
		-0.01266	0.01266
		-0.01273	0.01273
		-0.0128	0.0128
		-0.01287	0.01287
		-0.01294	0.01294
		-0.01301	0.01301
		-0.01308	0.01308
		-0.01315	0.01315
		-0.01323	0.01323
		-0.0133	0.0133
		-0.01337	0.01337
		-0.01344	0.01344
		-0.01351	0.01351
		-0.01358	0.01358
		-0.01366	0.01366
		-0.01373	0.01373
		-0.0138	0.0138
		-0.01387	0.01387
		-0.01395	0.01395
		-0.01402	0.01402
		-0.0141	0.0141
		-0.01417	0.01417
		-0.01424	0.01424
		-0.01432	0.01432
		-0.01439	0.01439
		-0.01447	0.01447
		-0.01454	0.01454
		-0.01462	0.01462
		-0.01469	0.01469
		-0.01477	0.01477
		-0.01484	0.01484
		-0.01492	0.01492
		-0.01499	0.01499
		-0.01507	0.01507
		-0.01515	0.01515
		-0.01522	0.01522
		-0.0153	0.0153
		-0.01538	0.01538
		-0.01545	0.01545
		-0.01553	0.01553
		-0.01561	0.01561
		-0.01569	0.01569
		-0.01577	0.01577
		-0.01584	0.01584
		-0.01592	0.01592
		-0.016	0.016
		-0.01608	0.01608
		-0.01616	0.01616
		-0.01624	0.01624
		-0.01632	0.01632
		-0.0164	0.0164
		-0.01648	0.01648
		-0.01656	0.01656
		-0.01664	0.01664
		-0.01672	0.01672
		-0.0168	0.0168
		-0.01688	0.01688
		-0.01696	0.01696
		-0.01704	0.01704
		-0.01712	0.01712
		-0.01721	0.01721
		-0.01729	0.01729
		-0.01737	0.01737
		-0.01745	0.01745
		-0.01753	0.01753
		-0.01762	0.01762
		-0.0177	0.0177
		-0.01778	0.01778
		-0.01787	0.01787
		-0.01795	0.01795
		-0.01803	0.01803
		-0.01812	0.01812
		-0.0182	0.0182
		-0.01829	0.01829
		-0.01837	0.01837
		-0.01846	0.01846
		-0.01854	0.01854
		-0.01863	0.01863
		-0.01871	0.01871
		-0.0188	0.0188
		-0.01888	0.01888
		-0.01897	0.01897
		-0.01906	0.01906
		-0.01914	0.01914
		-0.01923	0.01923
		-0.01932	0.01932
		-0.0194	0.0194
		-0.01949	0.01949
		-0.01958	0.01958
		-0.01967	0.01967
		-0.01975	0.01975
		-0.01984	0.01984
		-0.01993	0.01993
		-0.02002	0.02002
		-0.02011	0.02011
		-0.0202	0.0202
		-0.02029	0.02029
		-0.02037	0.02037
		-0.02046	0.02046
		-0.02055	0.02055
		-0.02064	0.02064
		-0.02073	0.02073
		-0.02082	0.02082
		-0.02092	0.02092
		-0.02101	0.02101
		-0.0211	0.0211
		-0.02119	0.02119
		-0.02128	0.02128
		-0.02137	0.02137
		-0.02146	0.02146
		-0.02156	0.02156
		-0.02165	0.02165
		-0.02174	0.02174
		-0.02183	0.02183
		-0.02193	0.02193
		-0.02202	0.02202
		-0.02211	0.02211
		-0.02221	0.02221
		-0.0223	0.0223
		-0.02239	0.02239
		-0.02249	0.02249
		-0.02258	0.02258
		-0.02268	0.02268
		-0.02277	0.02277
		-0.02287	0.02287
		-0.02296	0.02296
		-0.02306	0.02306
		-0.02315	0.02315
		-0.02325	0.02325
		-0.02335	0.02335
		-0.02344	0.02344
		-0.02354	0.02354
		-0.02364	0.02364
		-0.02373	0.02373
		-0.02383	0.02383
		-0.02393	0.02393
		-0.02403	0.02403
		-0.02412	0.02412
		-0.02422	0.02422
		-0.02432	0.02432
		-0.02442	0.02442
		-0.02452	0.02452
		-0.02462	0.02462
		-0.02471	0.02471
		-0.02481	0.02481
		-0.02491	0.02491
		-0.02501	0.02501
		-0.02511	0.02511
		-0.02521	0.02521
		-0.02531	0.02531
		-0.02541	0.02541
		-0.02552	0.02552
		-0.02562	0.02562
		-0.02572	0.02572
		-0.02582	0.02582
		-0.02592	0.02592
		-0.02602	0.02602
		-0.02613	0.02613
		-0.02623	0.02623
		-0.02633	0.02633
		-0.02643	0.02643
		-0.02654	0.02654
		-0.02664	0.02664
		-0.02674	0.02674
		-0.02685	0.02685
		-0.02695	0.02695
		-0.02705	0.02705
		-0.02716	0.02716
		-0.02726	0.02726
		-0.02737	0.02737
		-0.02747	0.02747
		-0.02758	0.02758
		-0.02768	0.02768
		-0.02779	0.02779
		-0.0279	0.0279
		-0.028	0.028
		-0.02811	0.02811
		-0.02821	0.02821
		-0.02832	0.02832
		-0.02843	0.02843
		-0.02853	0.02853
		-0.02864	0.02864
		-0.02875	0.02875
		-0.02886	0.02886
		-0.02897	0.02897
		-0.02907	0.02907
		-0.02918	0.02918
		-0.02929	0.02929
		-0.0294	0.0294
		-0.02951	0.02951
		-0.02962	0.02962
		-0.02973	0.02973
		-0.02984	0.02984
		-0.02995	0.02995
		-0.03006	0.03006
		-0.03017	0.03017
		-0.03028	0.03028
		-0.03039	0.03039
		-0.0305	0.0305
		-0.03061	0.03061
		-0.03072	0.03072
		-0.03084	0.03084
		-0.03095	0.03095
		-0.03106	0.03106
		-0.03117	0.03117
		-0.03129	0.03129
		-0.0314	0.0314
		-0.03151	0.03151
		-0.03163	0.03163
		-0.03174	0.03174
		-0.03185	0.03185
		-0.03197	0.03197
		-0.03208	0.03208
		-0.0322	0.0322
		-0.03231	0.03231
		-0.03243	0.03243
		-0.03254	0.03254
		-0.03266	0.03266
		-0.03277	0.03277
		-0.03289	0.03289
		-0.033	0.033
		-0.03312	0.03312
		-0.03324	0.03324
		-0.03335	0.03335
		-0.03347	0.03347
		-0.03359	0.03359
		-0.03371	0.03371
		-0.03382	0.03382
		-0.03394	0.03394
		-0.03406	0.03406
		-0.03418	0.03418
		-0.0343	0.0343
		-0.03441	0.03441
		-0.03453	0.03453
		-0.03465	0.03465
		-0.03477	0.03477
		-0.03489	0.03489
		-0.03501	0.03501
		-0.03513	0.03513
		-0.03525	0.03525
		-0.03537	0.03537
		-0.03549	0.03549
		-0.03562	0.03562
		-0.03574	0.03574
		-0.03586	0.03586
		-0.03598	0.03598
		-0.0361	0.0361
		-0.03622	0.03622
		-0.03635	0.03635
		-0.03647	0.03647
		-0.03659	0.03659
		-0.03672	0.03672
		-0.03684	0.03684
		-0.03696	0.03696
		-0.03709	0.03709
		-0.03721	0.03721
		-0.03734	0.03734
		-0.03746	0.03746
		-0.03758	0.03758
		-0.03771	0.03771
		-0.03784	0.03784
		-0.03796	0.03796
		-0.03809	0.03809
		-0.03821	0.03821
		-0.03834	0.03834
		-0.03847	0.03847
		-0.03859	0.03859
		-0.03872	0.03872
		-0.03885	0.03885
		-0.03897	0.03897
		-0.0391	0.0391
		-0.03923	0.03923
		-0.03936	0.03936
		-0.03949	0.03949
		-0.03961	0.03961
		-0.03974	0.03974
		-0.03987	0.03987
		-0.04	0.04
		-0.04013	0.04013
		-0.04026	0.04026
		-0.04039	0.04039
		-0.04052	0.04052
		-0.04065	0.04065
		-0.04078	0.04078
		-0.04091	0.04091
		-0.04104	0.04104
		-0.04118	0.04118
		-0.04131	0.04131
		-0.04144	0.04144
		-0.04157	0.04157
		-0.0417	0.0417
		-0.04184	0.04184
		-0.04197	0.04197
		-0.0421	0.0421
		-0.04223	0.04223
		-0.04237	0.04237
		-0.0425	0.0425
		-0.04264	0.04264
		-0.04277	0.04277
		-0.04291	0.04291
		-0.04304	0.04304
		-0.04317	0.04317
		-0.04331	0.04331
		-0.04345	0.04345
		-0.04358	0.04358
		-0.04372	0.04372
		-0.04385	0.04385
		-0.04399	0.04399
		-0.04413	0.04413
		-0.04426	0.04426
		-0.0444	0.0444
		-0.04454	0.04454
		-0.04468	0.04468
		-0.04481	0.04481
		-0.04495	0.04495
		-0.04509	0.04509
		-0.04523	0.04523
		-0.04537	0.04537
		-0.04551	0.04551
		-0.04565	0.04565
		-0.04579	0.04579
		-0.04593	0.04593
		-0.04607	0.04607
		-0.04621	0.04621
		-0.04635	0.04635
		-0.04649	0.04649
		-0.04663	0.04663
		-0.04677	0.04677
		-0.04691	0.04691
		-0.04705	0.04705
		-0.0472	0.0472
		-0.04734	0.04734
		-0.04748	0.04748
		-0.04762	0.04762
		-0.04777	0.04777
		-0.04791	0.04791
		-0.04805	0.04805
		-0.0482	0.0482
		-0.04834	0.04834
		-0.04849	0.04849
		-0.04863	0.04863
		-0.04878	0.04878
		-0.04892	0.04892
		-0.04907	0.04907
		-0.04921	0.04921
		-0.04936	0.04936
		-0.0495	0.0495
		-0.04965	0.04965
		-0.0498	0.0498
		-0.04994	0.04994
		-0.05009	0.05009
		-0.05024	0.05024
		-0.05039	0.05039
		-0.05053	0.05053
		-0.05068	0.05068
		-0.05083	0.05083
		-0.05098	0.05098
		-0.05113	0.05113
		-0.05128	0.05128
		-0.05143	0.05143
		-0.05158	0.05158
		-0.05173	0.05173
		-0.05188	0.05188
		-0.05203	0.05203
		-0.05218	0.05218
		-0.05233	0.05233
		-0.05248	0.05248
		-0.05263	0.05263
		-0.05278	0.05278
		-0.05293	0.05293
		-0.05309	0.05309
		-0.05324	0.05324
		-0.05339	0.05339
		-0.05354	0.05354
		-0.0537	0.0537
		-0.05385	0.05385
		-0.054	0.054
		-0.05416	0.05416
		-0.05431	0.05431
		-0.05447	0.05447
		-0.05462	0.05462
		-0.05478	0.05478
		-0.05493	0.05493
		-0.05509	0.05509
		-0.05524	0.05524
		-0.0554	0.0554
		-0.05556	0.05556
		-0.05571	0.05571
		-0.05587	0.05587
		-0.05603	0.05603
		-0.05618	0.05618
		-0.05634	0.05634
		-0.0565	0.0565
		-0.05666	0.05666
		-0.05682	0.05682
		-0.05697	0.05697
		-0.05713	0.05713
		-0.05729	0.05729
		-0.05745	0.05745
		-0.05761	0.05761
		-0.05777	0.05777
		-0.05793	0.05793
		-0.05809	0.05809
		-0.05825	0.05825
		-0.05841	0.05841
		-0.05858	0.05858
		-0.05874	0.05874
		-0.0589	0.0589
		-0.05906	0.05906
		-0.05922	0.05922
		-0.05939	0.05939
		-0.05955	0.05955
		-0.05971	0.05971
		-0.05988	0.05988
		-0.06004	0.06004
		-0.0602	0.0602
		-0.06037	0.06037
		-0.06053	0.06053
		-0.0607	0.0607
		-0.06086	0.06086
		-0.06103	0.06103
		-0.06119	0.06119
		-0.06136	0.06136
		-0.06153	0.06153
		-0.06169	0.06169
		-0.06186	0.06186
		-0.06203	0.06203
		-0.06219	0.06219
		-0.06236	0.06236
		-0.06253	0.06253
		-0.0627	0.0627
		-0.06287	0.06287
		-0.06303	0.06303
		-0.0632	0.0632
		-0.06337	0.06337
		-0.06354	0.06354
		-0.06371	0.06371
		-0.06388	0.06388
		-0.06405	0.06405
		-0.06422	0.06422
		-0.06439	0.06439
		-0.06456	0.06456
		-0.06474	0.06474
		-0.06491	0.06491
		-0.06508	0.06508
		-0.06525	0.06525
		-0.06542	0.06542
		-0.0656	0.0656
		-0.06577	0.06577
		-0.06594	0.06594
		-0.06612	0.06612
		-0.06629	0.06629
		-0.06647	0.06647
		-0.06664	0.06664
		-0.06681	0.06681
		-0.06699	0.06699
		-0.06716	0.06716
		-0.06734	0.06734
		-0.06752	0.06752
		-0.06769	0.06769
		-0.06787	0.06787
		-0.06805	0.06805
		-0.06822	0.06822
		-0.0684	0.0684
		-0.06858	0.06858
		-0.06876	0.06876
		-0.06893	0.06893
		-0.06911	0.06911
		-0.06929	0.06929
		-0.06947	0.06947
		-0.06965	0.06965
		-0.06983	0.06983
		-0.07001	0.07001
		-0.07019	0.07019
		-0.07037	0.07037
		-0.07055	0.07055
		-0.07073	0.07073
		-0.07091	0.07091
		-0.07109	0.07109
		-0.07128	0.07128
		-0.07146	0.07146
		-0.07164	0.07164
		-0.07182	0.07182
		-0.07201	0.07201
		-0.07219	0.07219
		-0.07237	0.07237
		-0.07256	0.07256
		-0.07274	0.07274
		-0.07293	0.07293
		-0.07311	0.07311
		-0.0733	0.0733
		-0.07348	0.07348
		-0.07367	0.07367
		-0.07385	0.07385
		-0.07404	0.07404
		-0.07423	0.07423
		-0.07441	0.07441
		-0.0746	0.0746
		-0.07479	0.07479
		-0.07498	0.07498
		-0.07516	0.07516
		-0.07535	0.07535
		-0.07554	0.07554
		-0.07573	0.07573
		-0.07592	0.07592
		-0.07611	0.07611
		-0.0763	0.0763
		-0.07649	0.07649
		-0.07668	0.07668
		-0.07687	0.07687
		-0.07706	0.07706
		-0.07725	0.07725
		-0.07744	0.07744
		-0.07764	0.07764
		-0.07783	0.07783
		-0.07802	0.07802
		-0.07821	0.07821
		-0.07841	0.07841
		-0.0786	0.0786
		-0.07879	0.07879
		-0.07899	0.07899
		-0.07918	0.07918
		-0.07938	0.07938
		-0.07957	0.07957
		-0.07977	0.07977
		-0.07996	0.07996
		-0.08016	0.08016
		-0.08036	0.08036
		-0.08055	0.08055
		-0.08075	0.08075
		-0.08095	0.08095
		-0.08114	0.08114
		-0.08134	0.08134
		-0.08154	0.08154
		-0.08174	0.08174
		-0.08194	0.08194
		-0.08214	0.08214
		-0.08233	0.08233
		-0.08253	0.08253
		-0.08273	0.08273
		-0.08293	0.08293
		-0.08313	0.08313
		-0.08334	0.08334
		-0.08354	0.08354
		-0.08374	0.08374
		-0.08394	0.08394
		-0.08414	0.08414
		-0.08435	0.08435
		-0.08455	0.08455
		-0.08475	0.08475
		-0.08495	0.08495
		-0.08516	0.08516
		-0.08536	0.08536
		-0.08557	0.08557
		-0.08577	0.08577
		-0.08598	0.08598
		-0.08618	0.08618
		-0.08639	0.08639
		-0.08659	0.08659
		-0.0868	0.0868
		-0.08701	0.08701
		-0.08721	0.08721
		-0.08742	0.08742
		-0.08763	0.08763
		-0.08784	0.08784
		-0.08804	0.08804
		-0.08825	0.08825
		-0.08846	0.08846
		-0.08867	0.08867
		-0.08888	0.08888
		-0.08909	0.08909
		-0.0893	0.0893
		-0.08951	0.08951
		-0.08972	0.08972
		-0.08993	0.08993
		-0.09014	0.09014
		-0.09036	0.09036
		-0.09057	0.09057
		-0.09078	0.09078
		-0.09099	0.09099
		-0.09121	0.09121
		-0.09142	0.09142
		-0.09163	0.09163
		-0.09185	0.09185
		-0.09206	0.09206
		-0.09228	0.09228
		-0.09249	0.09249
		-0.09271	0.09271
		-0.09292	0.09292
		-0.09314	0.09314
		-0.09336	0.09336
		-0.09357	0.09357
		-0.09379	0.09379
		-0.09401	0.09401
		-0.09423	0.09423
		-0.09444	0.09444
		-0.09466	0.09466
		-0.09488	0.09488
		-0.0951	0.0951
		-0.09532	0.09532
		-0.09554	0.09554
		-0.09576	0.09576
		-0.09598	0.09598
		-0.0962	0.0962
		-0.09642	0.09642
		-0.09665	0.09665
		-0.09687	0.09687
		-0.09709	0.09709
		-0.09731	0.09731
		-0.09754	0.09754
		-0.09776	0.09776
		-0.09798	0.09798
		-0.09821	0.09821
		-0.09843	0.09843
		-0.09866	0.09866
		-0.09888	0.09888
		-0.09911	0.09911
		-0.09933	0.09933
		-0.09956	0.09956
		-0.09978	0.09978
		-0.10001	0.10001
		-0.10024	0.10024
		-0.10047	0.10047
		-0.10069	0.10069
		-0.10092	0.10092
		-0.10115	0.10115
		-0.10138	0.10138
		-0.10161	0.10161
		-0.10184	0.10184
		-0.10207	0.10207
		-0.1023	0.1023
		-0.10253	0.10253
		-0.10276	0.10276
		-0.10299	0.10299
		-0.10322	0.10322
		-0.10346	0.10346
		-0.10369	0.10369
		-0.10392	0.10392
		-0.10416	0.10416
		-0.10439	0.10439
		-0.10462	0.10462
		-0.10486	0.10486
		-0.10509	0.10509
		-0.10533	0.10533
		-0.10556	0.10556
		-0.1058	0.1058
		-0.10603	0.10603
		-0.10627	0.10627
		-0.10651	0.10651
		-0.10675	0.10675
		-0.10698	0.10698
		-0.10722	0.10722
		-0.10746	0.10746
		-0.1077	0.1077
		-0.10794	0.10794
		-0.10818	0.10818
		-0.10842	0.10842
		-0.10866	0.10866
		-0.1089	0.1089
		-0.10914	0.10914
		-0.10938	0.10938
		-0.10962	0.10962
		-0.10986	0.10986
		-0.11011	0.11011
		-0.11035	0.11035
		-0.11059	0.11059
		-0.11084	0.11084
		-0.11108	0.11108
		-0.11133	0.11133
		-0.11157	0.11157
		-0.11182	0.11182
		-0.11206	0.11206
		-0.11231	0.11231
		-0.11255	0.11255
		-0.1128	0.1128
		-0.11305	0.11305
		-0.11329	0.11329
		-0.11354	0.11354
		-0.11379	0.11379
		-0.11404	0.11404
		-0.11429	0.11429
		-0.11454	0.11454
		-0.11479	0.11479
		-0.11504	0.11504
		-0.11529	0.11529
		-0.11554	0.11554
		-0.11579	0.11579
		-0.11604	0.11604
		-0.1163	0.1163
		-0.11655	0.11655
		-0.1168	0.1168
		-0.11705	0.11705
		-0.11731	0.11731
		-0.11756	0.11756
		-0.11782	0.11782
		-0.11807	0.11807
		-0.11833	0.11833
		-0.11858	0.11858
		-0.11884	0.11884
		-0.1191	0.1191
		-0.11935	0.11935
		-0.11961	0.11961
		-0.11987	0.11987
		-0.12013	0.12013
		-0.12038	0.12038
		-0.12064	0.12064
		-0.1209	0.1209
		-0.12116	0.12116
		-0.12142	0.12142
		-0.12168	0.12168
		-0.12195	0.12195
		-0.12221	0.12221
		-0.12247	0.12247
		-0.12273	0.12273
		-0.12299	0.12299
		-0.12326	0.12326
		-0.12352	0.12352
		-0.12378	0.12378
		-0.12405	0.12405
		-0.12431	0.12431
		-0.12458	0.12458
		-0.12484	0.12484
		-0.12511	0.12511
		-0.12538	0.12538
		-0.12564	0.12564
		-0.12591	0.12591
		-0.12618	0.12618
		-0.12645	0.12645
		-0.12672	0.12672
		-0.12698	0.12698
		-0.12725	0.12725
		-0.12752	0.12752
		-0.12779	0.12779
		-0.12807	0.12807
		-0.12834	0.12834
		-0.12861	0.12861
		-0.12888	0.12888
		-0.12915	0.12915
		-0.12943	0.12943
		-0.1297	0.1297
		-0.12997	0.12997
		-0.13025	0.13025
		-0.13052	0.13052
		-0.1308	0.1308
		-0.13107	0.13107
		-0.13135	0.13135
		-0.13162	0.13162
		-0.1319	0.1319
		-0.13218	0.13218
		-0.13246	0.13246
		-0.13273	0.13273
		-0.13301	0.13301
		-0.13329	0.13329
		-0.13357	0.13357
		-0.13385	0.13385
		-0.13413	0.13413
		-0.13441	0.13441
		-0.13469	0.13469
		-0.13498	0.13498
		-0.13526	0.13526
		-0.13554	0.13554
		-0.13582	0.13582
		-0.13611	0.13611
		-0.13639	0.13639
		-0.13668	0.13668
		-0.13696	0.13696
		-0.13725	0.13725
		-0.13753	0.13753
		-0.13782	0.13782
		-0.13811	0.13811
		-0.13839	0.13839
		-0.13868	0.13868
		-0.13897	0.13897
		-0.13926	0.13926
		-0.13955	0.13955
		-0.13984	0.13984
		-0.14013	0.14013
		-0.14042	0.14042
		-0.14071	0.14071
		-0.141	0.141
		-0.14129	0.14129
		-0.14159	0.14159
		-0.14188	0.14188
		-0.14217	0.14217
		-0.14247	0.14247
		-0.14276	0.14276
		-0.14305	0.14305
		-0.14335	0.14335
		-0.14365	0.14365
		-0.14394	0.14394
		-0.14424	0.14424
		-0.14454	0.14454
		-0.14483	0.14483
		-0.14513	0.14513
		-0.14543	0.14543
		-0.14573	0.14573
		-0.14603	0.14603
		-0.14633	0.14633
		-0.14663	0.14663
		-0.14693	0.14693
		-0.14723	0.14723
		-0.14789	0.14789
		-0.1479	0.1479
		-0.14815	0.14815
		-0.14845	0.14845
		-0.14911	0.14911
		-0.14911	0.14911
		-0.14937	0.14937
		-0.14967	0.14967
		-0.15033	0.15033
		-0.15034	0.15034
		-0.1506	0.1506
		-0.1509	0.1509
		-0.15156	0.15156
		-0.15157	0.15157
		-0.15183	0.15183
		-0.15213	0.15213
		-0.1528	0.1528
		-0.15281	0.15281
		-0.15307	0.15307
		-0.15374	0.15374
		-0.15375	0.15375
		-0.15401	0.15401
		-0.15468	0.15468
		-0.15469	0.15469
		-0.15495	0.15495
		-0.15563	0.15563
		-0.15564	0.15564
		-0.1559	0.1559
		-0.15658	0.15658
		-0.15659	0.15659
		-0.15685	0.15685
		-0.15753	0.15753
		-0.15754	0.15754
		-0.15781	0.15781
		-0.15849	0.15849
		-0.1585	0.1585
		-0.15877	0.15877
		-0.15946	0.15946
		-0.15947	0.15947
		-0.15973	0.15973
		-0.16043	0.16043
		-0.16044	0.16044
		-0.16071	0.16071
		-0.1614	0.1614
		-0.16141	0.16141
		-0.16168	0.16168
		-0.16238	0.16238
		-0.16239	0.16239
		-0.16266	0.16266
		-0.16337	0.16337
		-0.16338	0.16338
		-0.16365	0.16365
		-0.16436	0.16436
		-0.16437	0.16437
		-0.16464	0.16464
		-0.16535	0.16535
		-0.16536	0.16536
		-0.16564	0.16564
		-0.16635	0.16635
		-0.16637	0.16637
		-0.16664	0.16664
		-0.16736	0.16736
		-0.16737	0.16737
		-0.16765	0.16765
		-0.16837	0.16837
		-0.16838	0.16838
		-0.16866	0.16866
		-0.16939	0.16939
		-0.1694	0.1694
		-0.16967	0.16967
		-0.17041	0.17041
		-0.17042	0.17042
		-0.1707	0.1707
		-0.17143	0.17143
		-0.17145	0.17145
		-0.17173	0.17173
		-0.17247	0.17247
		-0.17248	0.17248
		-0.17276	0.17276
		-0.1735	0.1735
		-0.17352	0.17352
		-0.1738	0.1738
		-0.17455	0.17455
		-0.17456	0.17456
		-0.17484	0.17484
		-0.17559	0.17559
		-0.17561	0.17561
		-0.17589	0.17589
		-0.17665	0.17665
		-0.17666	0.17666
		-0.17695	0.17695
		-0.17771	0.17771
		-0.17772	0.17772
		-0.17801	0.17801
		-0.17877	0.17877
		-0.17879	0.17879
		-0.17907	0.17907
		-0.17985	0.17985
		-0.17986	0.17986
		-0.18015	0.18015
		-0.18092	0.18092
		-0.18094	0.18094
		-0.18123	0.18123
		-0.18201	0.18201
		-0.18202	0.18202
		-0.18231	0.18231
		-0.18309	0.18309
		-0.18311	0.18311
		-0.1834	0.1834
		-0.18419	0.18419
		-0.1842	0.1842
		-0.1845	0.1845
		-0.18529	0.18529
		-0.18531	0.18531
		-0.1856	0.1856
		-0.1864	0.1864
		-0.18641	0.18641
		-0.18671	0.18671
		-0.18751	0.18751
		-0.18753	0.18753
		-0.18782	0.18782
		-0.18863	0.18863
		-0.18865	0.18865
		-0.18894	0.18894
		-0.18975	0.18975
		-0.18977	0.18977
		-0.19007	0.19007
		-0.19088	0.19088
		-0.1909	0.1909
		-0.1912	0.1912
		-0.19202	0.19202
		-0.19204	0.19204
		-0.19234	0.19234
		-0.19317	0.19317
		-0.19319	0.19319
		-0.19349	0.19349
		-0.19432	0.19432
		-0.19434	0.19434
		-0.19464	0.19464
		-0.19547	0.19547
		-0.19549	0.19549
		-0.1958	0.1958
		-0.19664	0.19664
		-0.19666	0.19666
		-0.19696	0.19696
		-0.19781	0.19781
		-0.19783	0.19783
		-0.19813	0.19813
		-0.19899	0.19899
		-0.19901	0.19901
		-0.19977	0.19977
		-0.1998	0.1998
		-0.20057	0.20057
		-0.20059	0.20059
		-0.20136	0.20136
		-0.20138	0.20138
		-0.20216	0.20216
		-0.20218	0.20218
		-0.20296	0.20296
		-0.20298	0.20298
		-0.20376	0.20376
		-0.20378	0.20378
		-0.20457	0.20457
		-0.20459	0.20459
		-0.20538	0.20538
		-0.2054	0.2054
		-0.20619	0.20619
		-0.20622	0.20622
		-0.20701	0.20701
		-0.20703	0.20703
		-0.20783	0.20783
		-0.20785	0.20785
		-0.20865	0.20865
		-0.20868	0.20868
		-0.20948	0.20948
		-0.2095	0.2095
		-0.21031	0.21031
		-0.21033	0.21033
		-0.21114	0.21114
		-0.21117	0.21117
		-0.21198	0.21198
		-0.212	0.212
		-0.21282	0.21282
		-0.21284	0.21284
		-0.21366	0.21366
		-0.21369	0.21369
		-0.21451	0.21451
		-0.21453	0.21453
		-0.21536	0.21536
		-0.21538	0.21538
		-0.21621	0.21621
		-0.21624	0.21624
		-0.21707	0.21707
		-0.21709	0.21709
		-0.21793	0.21793
		-0.21795	0.21795
		-0.21879	0.21879
		-0.21882	0.21882
		-0.21966	0.21966
		-0.21969	0.21969
		-0.22053	0.22053
		-0.22056	0.22056
		-0.22141	0.22141
		-0.22143	0.22143
		-0.22228	0.22228
		-0.22231	0.22231
		-0.22317	0.22317
		-0.22319	0.22319
		-0.22405	0.22405
		-0.22408	0.22408
		-0.22494	0.22494
		-0.22497	0.22497
		-0.22583	0.22583
		-0.22586	0.22586
		-0.22673	0.22673
		-0.22676	0.22676
		-0.22763	0.22763
		-0.22766	0.22766
		-0.22854	0.22854
		-0.22857	0.22857
		-0.22945	0.22945
		-0.22948	0.22948
		-0.23036	0.23036
		-0.23039	0.23039
		-0.23128	0.23128
		-0.23131	0.23131
		-0.2322	0.2322
		-0.23223	0.23223
		-0.23312	0.23312
		-0.23315	0.23315
		-0.23405	0.23405
		-0.23408	0.23408
		-0.23498	0.23498
		-0.23502	0.23502
		-0.23592	0.23592
		-0.23595	0.23595
		-0.23686	0.23686
		-0.2369	0.2369
		-0.23781	0.23781
		-0.23784	0.23784
		-0.23876	0.23876
		-0.23879	0.23879
		-0.23971	0.23971
		-0.23975	0.23975
		-0.24067	0.24067
		-0.24071	0.24071
		-0.24163	0.24163
		-0.24167	0.24167
		-0.2426	0.2426
		-0.24264	0.24264
		-0.24357	0.24357
		-0.24361	0.24361
		-0.24455	0.24455
		-0.24458	0.24458
		-0.24553	0.24553
		-0.24557	0.24557
		-0.24651	0.24651
		-0.24655	0.24655
		-0.2475	0.2475
		-0.24754	0.24754
		-0.24849	0.24849
		-0.24854	0.24854
		-0.24949	0.24949
		-0.24954	0.24954
		-0.2505	0.2505
		-0.25054	0.25054
		-0.25151	0.25151
		-0.25155	0.25155
		-0.25252	0.25252
		-0.25256	0.25256
		-0.25354	0.25354
		-0.25358	0.25358
		-0.25456	0.25456
		-0.25461	0.25461
		-0.25559	0.25559
		-0.25564	0.25564
		-0.25662	0.25662
		-0.25667	0.25667
		-0.25766	0.25766
		-0.25771	0.25771
		-0.2587	0.2587
		-0.25875	0.25875
		-0.25975	0.25975
		-0.2598	0.2598
		-0.26081	0.26081
		-0.26086	0.26086
		-0.26187	0.26187
		-0.26192	0.26192
		-0.26293	0.26293
		-0.26298	0.26298
		-0.264	0.264
		-0.26405	0.26405
		-0.26508	0.26508
		-0.26513	0.26513
		-0.26616	0.26616
		-0.26621	0.26621
		-0.26724	0.26724
		-0.2673	0.2673
		-0.26834	0.26834
		-0.26839	0.26839
		-0.26943	0.26943
		-0.26949	0.26949
		-0.27054	0.27054
		-0.27059	0.27059
		-0.27165	0.27165
		-0.2717	0.2717
		-0.27276	0.27276
		-0.27282	0.27282
		-0.27388	0.27388
		-0.27394	0.27394
		-0.27501	0.27501
		-0.27507	0.27507
		-0.27614	0.27614
		-0.2762	0.2762
		-0.27728	0.27728
		-0.27735	0.27735
		-0.27843	0.27843
		-0.27849	0.27849
		-0.27958	0.27958
		-0.27965	0.27965
		-0.28074	0.28074
		-0.2808	0.2808
		-0.28191	0.28191
		-0.28197	0.28197
		-0.28308	0.28308
		-0.28314	0.28314
		-0.28426	0.28426
		-0.28432	0.28432
		-0.28544	0.28544
		-0.28551	0.28551
		-0.28663	0.28663
		-0.2867	0.2867
		-0.28783	0.28783
		-0.2879	0.2879
		-0.28904	0.28904
		-0.28911	0.28911
		-0.29025	0.29025
		-0.29032	0.29032
		-0.29147	0.29147
		-0.29154	0.29154
		-0.2927	0.2927
		-0.29277	0.29277
		-0.29393	0.29393
		-0.29401	0.29401
		-0.29518	0.29518
		-0.29525	0.29525
		-0.29643	0.29643
		-0.2965	0.2965
		-0.29768	0.29768
		-0.29776	0.29776
		-0.29895	0.29895
		-0.29903	0.29903
		-0.30022	0.30022
		-0.3003	0.3003
		-0.3015	0.3015
		-0.30159	0.30159
		-0.30279	0.30279
		-0.30288	0.30288
		-0.30409	0.30409
		-0.30417	0.30417
		-0.3054	0.3054
		-0.30548	0.30548
		-0.30671	0.30671
		-0.3068	0.3068
		-0.30803	0.30803
		-0.30812	0.30812
		-0.30936	0.30936
		-0.30946	0.30946
		-0.31071	0.31071
		-0.3108	0.3108
		-0.31205	0.31205
		-0.31215	0.31215
		-0.31341	0.31341
		-0.31351	0.31351
		-0.31478	0.31478
		-0.31488	0.31488
		-0.31616	0.31616
		-0.31626	0.31626
		-0.31755	0.31755
		-0.31765	0.31765
		-0.31894	0.31894
		-0.31904	0.31904
		-0.32035	0.32035
		-0.32045	0.32045
		-0.32177	0.32177
		-0.32187	0.32187
		-0.32319	0.32319
		-0.3233	0.3233
		-0.32463	0.32463
		-0.32474	0.32474
		-0.32608	0.32608
		-0.32619	0.32619
		-0.32754	0.32754
		-0.32765	0.32765
		-0.32901	0.32901
		-0.32912	0.32912
		-0.33049	0.33049
		-0.33061	0.33061
		-0.33198	0.33198
		-0.3321	0.3321
		-0.33349	0.33349
		-0.33361	0.33361
		-0.33512	0.33512
		-0.33518	0.33518
		-0.33653	0.33653
		-0.33666	0.33666
		-0.3382	0.3382
		-0.33825	0.33825
		-0.33975	0.33975
		-0.33981	0.33981
		-0.34132	0.34132
		-0.34138	0.34138
		-0.3429	0.3429
		-0.34296	0.34296
		-0.3445	0.3445
		-0.34456	0.34456
		-0.34611	0.34611
		-0.34617	0.34617
		-0.34773	0.34773
		-0.34779	0.34779
		-0.34937	0.34937
		-0.34943	0.34943
		-0.35102	0.35102
		-0.35108	0.35108
		-0.35268	0.35268
		-0.35275	0.35275
		-0.35436	0.35436
		-0.35443	0.35443
		-0.35606	0.35606
		-0.35613	0.35613
		-0.35777	0.35777
		-0.35785	0.35785
		-0.3595	0.3595
		-0.35958	0.35958
		-0.36125	0.36125
		-0.36133	0.36133
		-0.36301	0.36301
		-0.36309	0.36309
		-0.36479	0.36479
		-0.36487	0.36487
		-0.36659	0.36659
		-0.36667	0.36667
		-0.36841	0.36841
		-0.36849	0.36849
		-0.37024	0.37024
		-0.37033	0.37033
		-0.3721	0.3721
		-0.37219	0.37219
		-0.37397	0.37397
		-0.37407	0.37407
		-0.37587	0.37587
		-0.37596	0.37596
		-0.37778	0.37778
		-0.37788	0.37788
		-0.37972	0.37972
		-0.37983	0.37983
		-0.38168	0.38168
		-0.38179	0.38179
		-0.38367	0.38367
		-0.38378	0.38378
		-0.38567	0.38567
		-0.38579	0.38579
		-0.38771	0.38771
		-0.38782	0.38782
		-0.38976	0.38976
		-0.38988	0.38988
		-0.39185	0.39185
		-0.39197	0.39197
		-0.39396	0.39396
		-0.39408	0.39408
		-0.39609	0.39609
		-0.39623	0.39623
		-0.39826	0.39826
		-0.3984	0.3984
		-0.40046	0.40046
		-0.4006	0.4006
		-0.40269	0.40269
		-0.40283	0.40283
		-0.40495	0.40495
		-0.4051	0.4051
		-0.40724	0.40724
		-0.40739	0.40739
		-0.40957	0.40957
		-0.40973	0.40973
		-0.4121	0.4121
		-0.41219	0.41219
		-0.41451	0.41451
		-0.41461	0.41461
		-0.41696	0.41696
		-0.41706	0.41706
		-0.41945	0.41945
		-0.41956	0.41956
		-0.42199	0.42199
		-0.4221	0.4221
		-0.42456	0.42456
		-0.42468	0.42468
		-0.42719	0.42719
		-0.42731	0.42731
		-0.42987	0.42987
		-0.43	0.43
		-0.4326	0.4326
		-0.43273	0.43273
		-0.43538	0.43538
		-0.43553	0.43553
		-0.43823	0.43823
		-0.43838	0.43838
		-0.44114	0.44114
		-0.44129	0.44129
		-0.44411	0.44411
		-0.44428	0.44428
		-0.44716	0.44716
		-0.44733	0.44733
		-0.45028	0.45028
		-0.45046	0.45046
		-0.45367	0.45367
		-0.4538	0.4538
		-0.45698	0.45698
		-0.45712	0.45712
		-0.46038	0.46038
		-0.46053	0.46053
		-0.46388	0.46388
		-0.46404	0.46404
		-0.46749	0.46749
		-0.46766	0.46766
		-0.47123	0.47123
		-0.47141	0.47141
		-0.47509	0.47509
		-0.47529	0.47529
		-0.47933	0.47933
		-0.47948	0.47948
		-0.48355	0.48355
		-0.48372	0.48372
		-0.48795	0.48795
		-0.48813	0.48813
		-0.49256	0.49256
		-0.49277	0.49277
		-0.49765	0.49765
		-0.49783	0.49783
		-0.50286	0.50286
		-0.50306	0.50306
		-0.50863	0.50863
		-0.50882	0.50882
		-0.51466	0.51466
		-0.51488	0.51488
		-0.52149	0.52149
		-0.52172	0.52172
		-0.52914	0.52914
		-0.52938	0.52938
		-0.53822	0.53822
		-0.53846	0.53846
		-0.54984	0.54984
		-0.55007	0.55007
		-0.56874	0.56874
		-0.569	0.569
		-1.00239	1.00239
		-1.00239	1.00239
		-1.00239	1.00239
		-1.00239	1.00239
		-1.00239	1.00239
		-1.00239	1.00239
		-1.00239	1.00239
		-1.0024	1.0024
		-1.0024	1.0024
		-1.0024	1.0024
		-1.0024	1.0024
		-1.0024	1.0024
		-1.0024	1.0024
		-1.0024	1.0024
		-1.0024	1.0024
		-1.0024	1.0024
		-1.00241	1.00241
		-1.00241	1.00241
		-1.00241	1.00241
		-1.00241	1.00241
		-1.00241	1.00241
		-1.00241	1.00241
		-1.00241	1.00241
		-1.00241	1.00241
		-1.00241	1.00241
		-1.00241	1.00241
		-1.00242	1.00242
		-1.00242	1.00242
		-1.00242	1.00242
		-1.00242	1.00242
		-1.00242	1.00242
		-1.00242	1.00242
		-1.00242	1.00242
		-1.00242	1.00242
		-1.00242	1.00242
		-1.00243	1.00243
		-1.00243	1.00243

## Sheet: Fig.3c
		Serpentine Hinge, 0.4 um offset					Serpentine Hinge, 1.2 um offset
	w	Vpr	Acont (Vpo=Vpr-0.5)	Acont (Vpo=Vpr+0.5)		w	Vpr	Acont (Vpo=Vpr-0.5)	Acont (Vpo=Vpr+0.5)
	1e-10	0.02	--	300.524		1e-10	0.02	--	300.524
	6e-10	0.02	--	300.524		6e-10	0.02	--	300.524
	1.1e-09	0.02	--	300.524		1.1e-09	0.02	--	300.524
	1.6e-09	0.02	--	300.524		1.6e-09	0.02	--	300.524
	2.1e-09	0.02	--	300.524		2.1e-09	0.02	--	300.524
	2.6e-09	0.02	--	300.524		2.6e-09	0.02	--	300.524
	3.1e-09	0.02	--	300.524		3.1e-09	0.02	--	300.524
	3.6e-09	0.02	--	300.524		3.6e-09	0.02	--	300.524
	4.1e-09	0.02	--	300.524		4.1e-09	0.02	--	300.524
	4.6e-09	0.04	--	325.382		4.6e-09	0.02	--	300.524
	5.1e-09	0.04	--	325.382		5.1e-09	0.02	--	300.524
	5.6e-09	0.04	--	325.382		5.6e-09	0.04	--	325.382
	6.1e-09	0.04	--	325.382		6.1e-09	0.04	--	325.382
	6.6e-09	0.06	--	352.017		6.6e-09	0.04	--	325.382
	7.1e-09	0.06	--	352.017		7.1e-09	0.04	--	325.382
	7.6e-09	0.06	--	352.017		7.6e-09	0.04	--	325.382
	8.1e-09	0.06	--	352.017		8.1e-09	0.04	--	325.382
	8.6e-09	0.08	--	380.427		8.6e-09	0.06	--	352.017
	9.1e-09	0.08	--	380.427		9.1e-09	0.06	--	352.017
	9.6e-09	0.08	--	380.427		9.6e-09	0.06	--	352.017
	1.01e-08	0.08	--	380.427		1.01e-08	0.06	--	352.017
	1.06e-08	0.1	--	410.612		1.06e-08	0.06	--	352.017
	1.11e-08	0.1	--	410.612		1.11e-08	0.08	--	380.427
	1.16e-08	0.1	--	410.612		1.16e-08	0.08	--	380.427
	1.21e-08	0.12	--	442.573		1.21e-08	0.08	--	380.427
	1.26e-08	0.12	--	442.573		1.26e-08	0.08	--	380.427
	1.31e-08	0.12	--	442.573		1.31e-08	0.08	--	380.427
	1.36e-08	0.12	--	442.573		1.36e-08	0.1	--	410.612
	1.41e-08	0.14	--	476.31		1.41e-08	0.1	--	410.612
	1.46e-08	0.14	--	476.31		1.46e-08	0.1	--	410.612
	1.51e-08	0.14	--	476.31		1.51e-08	0.1	--	410.612
	1.56e-08	0.16	--	511.822		1.56e-08	0.12	--	442.573
	1.61e-08	0.16	--	511.822		1.61e-08	0.12	--	442.573
	1.66e-08	0.18	--	549.11		1.66e-08	0.12	--	442.573
	1.71e-08	0.18	--	549.11		1.71e-08	0.12	--	442.573
	1.76e-08	0.18	--	549.11		1.76e-08	0.14	--	476.31
	1.81e-08	0.2	--	588.174		1.81e-08	0.14	--	476.31
	1.86e-08	0.2	--	588.174		1.86e-08	0.14	--	476.31
	1.91e-08	0.2	--	588.174		1.91e-08	0.14	--	476.31
	1.96e-08	0.22	--	629.013		1.96e-08	0.16	--	511.822
	2.01e-08	0.22	--	629.013		2.01e-08	0.16	--	511.822
	2.06e-08	0.24	--	671.628		2.06e-08	0.16	--	511.822
	2.11e-08	0.24	--	671.628		2.11e-08	0.18	--	549.11
	2.16e-08	0.24	--	671.628		2.16e-08	0.18	--	549.11
	2.21e-08	0.26	--	716.019		2.21e-08	0.18	--	549.11
	2.26e-08	0.26	--	716.019		2.26e-08	0.18	--	549.11
	2.31e-08	0.28	--	762.185		2.31e-08	0.2	--	588.174
	2.36e-08	0.28	--	762.185		2.36e-08	0.2	--	588.174
	2.41e-08	0.3	--	810.127		2.41e-08	0.2	--	588.174
	2.46e-08	0.3	--	810.127		2.46e-08	0.22	--	629.013
	2.51e-08	0.3	--	810.127		2.51e-08	0.22	--	629.013
	2.56e-08	0.32	--	859.844		2.56e-08	0.22	--	629.013
	2.61e-08	0.32	--	859.844		2.61e-08	0.24	--	671.628
	2.66e-08	0.34	--	911.337		2.66e-08	0.24	--	671.628
	2.71e-08	0.34	--	911.337		2.71e-08	0.24	--	671.628
	2.76e-08	0.36	--	964.605		2.76e-08	0.24	--	671.628
	2.81e-08	0.36	--	964.605		2.81e-08	0.26	--	716.019
	2.86e-08	0.38	--	1019.65		2.86e-08	0.26	--	716.019
	2.91e-08	0.38	--	1019.65		2.91e-08	0.26	--	716.019
	2.96e-08	0.4	--	1076.47		2.96e-08	0.28	--	762.185
	3.01e-08	0.4	--	1076.47		3.01e-08	0.28	--	762.185
	3.06e-08	0.42	--	1135.07		3.06e-08	0.3	--	810.127
	3.11e-08	0.42	--	1135.07		3.11e-08	0.3	--	810.127
	3.16e-08	0.44	--	1195.44		3.16e-08	0.3	--	810.127
	3.21e-08	0.44	--	1195.44		3.21e-08	0.32	--	859.844
	3.26e-08	0.46	--	1257.58		3.26e-08	0.32	--	859.844
	3.31e-08	0.46	--	1257.58		3.31e-08	0.32	--	859.844
	3.36e-08	0.48	--	1321.51		3.36e-08	0.34	--	911.337
	3.41e-08	0.48	--	1321.51		3.41e-08	0.34	--	911.337
	3.46e-08	0.5	--	1387.2		3.46e-08	0.34	--	911.337
	3.51e-08	0.5	--	1387.2		3.51e-08	0.36	--	964.605
	3.56e-08	0.52	300.524	1454.68		3.56e-08	0.36	--	964.605
	3.61e-08	0.52	300.524	1454.68		3.61e-08	0.36	--	964.605
	3.66e-08	0.54	325.382	1523.93		3.66e-08	0.38	--	1019.65
	3.71e-08	0.54	325.382	1523.93		3.71e-08	0.38	--	1019.65
	3.76e-08	0.56	352.017	1594.95		3.76e-08	0.4	--	1076.47
	3.81e-08	0.56	352.017	1594.95		3.81e-08	0.4	--	1076.47
	3.86e-08	0.58	380.427	1667.75		3.86e-08	0.4	--	1076.47
	3.91e-08	0.6	410.612	1742.33		3.91e-08	0.42	--	1135.07
	3.96e-08	0.6	410.612	1742.33		3.96e-08	0.42	--	1135.07
	4.01e-08	0.62	442.573	1818.68		4.01e-08	0.44	--	1195.44
	4.06e-08	0.62	442.573	1818.68		4.06e-08	0.44	--	1195.44
	4.11e-08	0.64	476.31	1896.81		4.11e-08	0.44	--	1195.44
	4.16e-08	0.64	476.31	1896.81		4.16e-08	0.46	--	1257.58
	4.21e-08	0.66	511.822	1976.71		4.21e-08	0.46	--	1257.58
	4.26e-08	0.68	549.11	2058.39		4.26e-08	0.48	--	1321.51
	4.31e-08	0.68	549.11	2058.39		4.31e-08	0.48	--	1321.51
	4.36e-08	0.7	588.174	2141.84		4.36e-08	0.48	--	1321.51
	4.41e-08	0.7	588.174	2141.84		4.41e-08	0.5	--	1387.2
	4.46e-08	0.72	629.013	2227.07		4.46e-08	0.5	--	1387.2
	4.51e-08	0.74	671.628	2314.08		4.51e-08	0.52	300.524	1454.68
	4.56e-08	0.74	671.628	2314.08		4.56e-08	0.52	300.524	1454.68
	4.61e-08	0.76	716.019	2402.86		4.61e-08	0.52	300.524	1454.68
	4.66e-08	0.76	716.019	2402.86		4.66e-08	0.54	325.382	1523.93
	4.71e-08	0.78	762.185	2493.41		4.71e-08	0.54	325.382	1523.93
	4.76e-08	0.8	810.127	2585.75		4.76e-08	0.56	352.017	1594.95
	4.81e-08	0.8	810.127	2585.75		4.81e-08	0.56	352.017	1594.95
	4.86e-08	0.82	859.844	2679.85		4.86e-08	0.58	380.427	1667.75
	4.91e-08	0.82	859.844	2679.85		4.91e-08	0.58	380.427	1667.75
	4.96e-08	0.84	911.337	2775.74		4.96e-08	0.58	380.427	1667.75
	5.01e-08	0.86	964.605	2873.4		5.01e-08	0.6	410.612	1742.33
	5.06e-08	0.86	964.605	2873.4		5.06e-08	0.6	410.612	1742.33
	5.11e-08	0.88	1019.65	2972.83		5.11e-08	0.62	442.573	1818.68
	5.16e-08	0.9	1076.47	3074.04		5.16e-08	0.62	442.573	1818.68
	5.21e-08	0.9	1076.47	3074.04		5.21e-08	0.64	476.31	1896.81
	5.26e-08	0.92	1135.07	3177.03		5.26e-08	0.64	476.31	1896.81
	5.31e-08	0.94	1195.44	3281.79		5.31e-08	0.66	511.822	1976.71
	5.36e-08	0.94	1195.44	3281.79		5.36e-08	0.66	511.822	1976.71
	5.41e-08	0.96	1257.58	3388.33		5.41e-08	0.66	511.822	1976.71
	5.46e-08	0.98	1321.51	3496.64		5.46e-08	0.68	549.11	2058.39
	5.51e-08	0.98	1321.51	3496.64		5.51e-08	0.68	549.11	2058.39
	5.56e-08	1	1387.2	3606.73		5.56e-08	0.7	588.174	2141.84
	5.61e-08	1.02	1454.68	3718.59		5.61e-08	0.7	588.174	2141.84
	5.66e-08	1.02	1454.68	3718.59		5.66e-08	0.72	629.013	2227.07
	5.71e-08	1.04	1523.93	3832.23		5.71e-08	0.72	629.013	2227.07
	5.76e-08	1.06	1594.95	3947.65		5.76e-08	0.74	671.628	2314.08
	5.81e-08	1.06	1594.95	3947.65		5.81e-08	0.74	671.628	2314.08
	5.86e-08	1.08	1667.75	4064.84		5.86e-08	0.76	716.019	2402.86
	5.91e-08	1.1	1742.33	4183.8		5.91e-08	0.76	716.019	2402.86
	5.96e-08	1.1	1742.33	4183.8		5.96e-08	0.78	762.185	2493.41
	6.01e-08	1.12	1818.68	4304.55		6.01e-08	0.78	762.185	2493.41
	6.06e-08	1.14	1896.81	4427.06		6.06e-08	0.8	810.127	2585.75
	6.11e-08	1.14	1896.81	4427.06		6.11e-08	0.8	810.127	2585.75
	6.16e-08	1.16	1976.71	4551.36		6.16e-08	0.82	859.844	2679.85
	6.21e-08	1.18	2058.39	4677.43		6.21e-08	0.82	859.844	2679.85
	6.26e-08	1.2	2141.84	4805.27		6.26e-08	0.82	859.844	2679.85
	6.31e-08	1.2	2141.84	4805.27		6.31e-08	0.84	911.337	2775.74
	6.36e-08	1.22	2227.07	4934.89		6.36e-08	0.84	911.337	2775.74
	6.41e-08	1.24	2314.08	5066.29		6.41e-08	0.86	964.605	2873.4
	6.46e-08	1.24	2314.08	5066.29		6.46e-08	0.86	964.605	2873.4
	6.51e-08	1.26	2402.86	5199.46		6.51e-08	0.88	1019.65	2972.83
	6.56e-08	1.28	2493.41	5334.41		6.56e-08	0.88	1019.65	2972.83
	6.61e-08	1.3	2585.75	5471.13		6.61e-08	0.9	1076.47	3074.04
	6.66e-08	1.3	2585.75	5471.13		6.66e-08	0.9	1076.47	3074.04
	6.71e-08	1.32	2679.85	5609.63		6.71e-08	0.92	1135.07	3177.03
	6.76e-08	1.34	2775.74	5749.9		6.76e-08	0.94	1195.44	3281.79
	6.81e-08	1.34	2775.74	5749.9		6.81e-08	0.94	1195.44	3281.79
	6.86e-08	1.36	2873.4	5891.95		6.86e-08	0.96	1257.58	3388.33
	6.91e-08	1.38	2972.83	6035.78		6.91e-08	0.96	1257.58	3388.33
	6.96e-08	1.4	3074.04	6181.38		6.96e-08	0.98	1321.51	3496.64
	7.01e-08	1.4	3074.04	6181.38		7.01e-08	0.98	1321.51	3496.64
	7.06e-08	1.42	3177.03	6328.75		7.06e-08	1	1387.2	3606.73
	7.11e-08	1.44	3281.79	6477.91		7.11e-08	1	1387.2	3606.73
	7.16e-08	1.46	3388.33	6628.83		7.16e-08	1.02	1454.68	3718.59
	7.21e-08	1.46	3388.33	6628.83		7.21e-08	1.02	1454.68	3718.59
	7.26e-08	1.48	3496.64	6781.54		7.26e-08	1.04	1523.93	3832.23
	7.31e-08	1.5	3606.73	6936.02		7.31e-08	1.04	1523.93	3832.23
	7.36e-08	1.52	3718.59	7092.27		7.36e-08	1.06	1594.95	3947.65
	7.41e-08	1.54	3832.23	7250.3		7.41e-08	1.06	1594.95	3947.65
	7.46e-08	1.54	3832.23	7250.3		7.46e-08	1.08	1667.75	4064.84
	7.51e-08	1.56	3947.65	7410.11		7.51e-08	1.08	1667.75	4064.84
	7.56e-08	1.58	4064.84	7571.69		7.56e-08	1.1	1742.33	4183.8
	7.61e-08	1.6	4183.8	7735.04		7.61e-08	1.1	1742.33	4183.8
	7.66e-08	1.6	4183.8	7735.04		7.66e-08	1.12	1818.68	4304.55
	7.71e-08	1.62	4304.55	7900.18		7.71e-08	1.14	1896.81	4427.06
	7.76e-08	1.64	4427.06	8067.08		7.76e-08	1.14	1896.81	4427.06
	7.81e-08	1.66	4551.36	8235.77		7.81e-08	1.16	1976.71	4551.36
	7.86e-08	1.68	4677.43	8406.23		7.86e-08	1.16	1976.71	4551.36
	7.91e-08	1.68	4677.43	8406.23		7.91e-08	1.18	2058.39	4677.43
	7.96e-08	1.7	4805.27	8578.46		7.96e-08	1.18	2058.39	4677.43
	8.01e-08	1.72	4934.89	8752.47		8.01e-08	1.2	2141.84	4805.27
	8.06e-08	1.74	5066.29	8928.26		8.06e-08	1.2	2141.84	4805.27
	8.11e-08	1.76	5199.46	9105.82		8.11e-08	1.22	2227.07	4934.89
	8.16e-08	1.76	5199.46	9105.82		8.16e-08	1.24	2314.08	5066.29
	8.21e-08	1.78	5334.41	9285.16		8.21e-08	1.24	2314.08	5066.29
	8.26e-08	1.8	5471.13	9466.27		8.26e-08	1.26	2402.86	5199.46
	8.31e-08	1.82	5609.63	9649.16		8.31e-08	1.26	2402.86	5199.46
	8.36e-08	1.84	5749.9	9833.83		8.36e-08	1.28	2493.41	5334.41
	8.41e-08	1.86	5891.95	10020.3		8.41e-08	1.28	2493.41	5334.41
	8.46e-08	1.86	5891.95	10020.3		8.46e-08	1.3	2585.75	5471.13
	8.51e-08	1.88	6035.78	10208.5		8.51e-08	1.32	2679.85	5609.63
	8.56e-08	1.9	6181.38	10398.5		8.56e-08	1.32	2679.85	5609.63
	8.61e-08	1.92	6328.75	10590.2		8.61e-08	1.34	2775.74	5749.9
	8.66e-08	1.94	6477.91	10783.8		8.66e-08	1.34	2775.74	5749.9
	8.71e-08	1.96	6628.83	10979.1		8.71e-08	1.36	2873.4	5891.95
	8.76e-08	1.96	6628.83	10979.1		8.76e-08	1.36	2873.4	5891.95
	8.81e-08	1.98	6781.54	11176.2		8.81e-08	1.38	2972.83	6035.78
	8.86e-08	2	6936.02	11375.1		8.86e-08	1.4	3074.04	6181.38
	8.91e-08	2.02	7092.27	11575.7		8.91e-08	1.4	3074.04	6181.38
	8.96e-08	2.04	7250.3	11778.1		8.96e-08	1.42	3177.03	6328.75
	9.01e-08	2.06	7410.11	11982.3		9.01e-08	1.42	3177.03	6328.75
	9.06e-08	2.06	7410.11	11982.3		9.06e-08	1.44	3281.79	6477.91
	9.11e-08	2.08	7571.69	12188.3		9.11e-08	1.46	3388.33	6628.83
	9.16e-08	2.1	7735.04	12396		9.16e-08	1.46	3388.33	6628.83
	9.21e-08	2.12	7900.18	12605.6		9.21e-08	1.48	3496.64	6781.54
	9.26e-08	2.14	8067.08	12816.9		9.26e-08	1.48	3496.64	6781.54
	9.31e-08	2.16	8235.77	13029.9		9.31e-08	1.5	3606.73	6936.02
	9.36e-08	2.18	8406.23	13244.8		9.36e-08	1.52	3718.59	7092.27
	9.41e-08	2.2	8578.46	13461.4		9.41e-08	1.52	3718.59	7092.27
	9.46e-08	2.2	8578.46	13461.4		9.46e-08	1.54	3832.23	7250.3
	9.51e-08	2.22	8752.47	13679.8		9.51e-08	1.54	3832.23	7250.3
	9.56e-08	2.24	8928.26	13900		9.56e-08	1.56	3947.65	7410.11
	9.61e-08	2.26	9105.82	14121.9		9.61e-08	1.58	4064.84	7571.69
	9.66e-08	2.28	9285.16	14345.7		9.66e-08	1.58	4064.84	7571.69
	9.71e-08	2.3	9466.27	14571.2		9.71e-08	1.6	4183.8	7735.04
	9.76e-08	2.32	9649.16	14798.5		9.76e-08	1.6	4183.8	7735.04
	9.81e-08	2.34	9833.83	15027.5		9.81e-08	1.62	4304.55	7900.18
	9.86e-08	2.34	9833.83	15027.5		9.86e-08	1.64	4427.06	8067.08
	9.91e-08	2.36	10020.3	15258.3		9.91e-08	1.64	4427.06	8067.08
	9.96e-08	2.38	10208.5	15491		9.96e-08	1.66	4551.36	8235.77
	1.001e-07	2.4	10398.5	15725.3		1.001e-07	1.66	4551.36	8235.77
	1.006e-07	2.42	10590.2	15961.5		1.006e-07	1.68	4677.43	8406.23
	1.011e-07	2.44	10783.8	16199.4		1.011e-07	1.7	4805.27	8578.46
	1.016e-07	2.46	10979.1	16439.1		1.016e-07	1.7	4805.27	8578.46
	1.021e-07	2.48	11176.2	16680.6		1.021e-07	1.72	4934.89	8752.47
	1.026e-07	2.5	11375.1	16923.9		1.026e-07	1.74	5066.29	8928.26
	1.031e-07	2.52	11575.7	17168.9		1.031e-07	1.74	5066.29	8928.26
	1.036e-07	2.54	11778.1	17415.7		1.036e-07	1.76	5199.46	9105.82
	1.041e-07	2.54	11778.1	17415.7		1.041e-07	1.78	5334.41	9285.16
	1.046e-07	2.56	11982.3	17664.3		1.046e-07	1.78	5334.41	9285.16
	1.051e-07	2.58	12188.3	17914.7		1.051e-07	1.8	5471.13	9466.27
	1.056e-07	2.6	12396	18166.8		1.056e-07	1.8	5471.13	9466.27
	1.061e-07	2.62	12605.6	18420.7		1.061e-07	1.82	5609.63	9649.16
	1.066e-07	2.64	12816.9	18676.4		1.066e-07	1.84	5749.9	9833.83
	1.071e-07	2.66	13029.9	18933.9		1.071e-07	1.84	5749.9	9833.83
	1.076e-07	2.68	13244.8	19193.1		1.076e-07	1.86	5891.95	10020.3
	1.081e-07	2.7	13461.4	19454.1		1.081e-07	1.88	6035.78	10208.5
	1.086e-07	2.72	13679.8	19716.9		1.086e-07	1.88	6035.78	10208.5
	1.091e-07	2.74	13900	19981.5		1.091e-07	1.9	6181.38	10398.5
	1.096e-07	2.76	14121.9	20247.8		1.096e-07	1.92	6328.75	10590.2
	1.101e-07	2.78	14345.7	20516		1.101e-07	1.92	6328.75	10590.2
	1.106e-07	2.8	14571.2	20785.8		1.106e-07	1.94	6477.91	10783.8
	1.111e-07	2.82	14798.5	21057.5		1.111e-07	1.96	6628.83	10979.1
	1.116e-07	2.84	15027.5	21331		1.116e-07	1.96	6628.83	10979.1
	1.121e-07	2.84	15027.5	21331		1.121e-07	1.98	6781.54	11176.2
	1.126e-07	2.86	15258.3	21606.2		1.126e-07	2	6936.02	11375.1
	1.131e-07	2.88	15491	21883.2		1.131e-07	2	6936.02	11375.1
	1.136e-07	2.9	15725.3	22162		1.136e-07	2.02	7092.27	11575.7
	1.141e-07	2.92	15961.5	22442.5		1.141e-07	2.04	7250.3	11778.1
	1.146e-07	2.94	16199.4	22724.8		1.146e-07	2.04	7250.3	11778.1
	1.151e-07	2.96	16439.1	23008.9		1.151e-07	2.06	7410.11	11982.3
	1.156e-07	2.98	16680.6	23294.8		1.156e-07	2.08	7571.69	12188.3
	1.161e-07	3	16923.9	23582.5		1.161e-07	2.08	7571.69	12188.3
	1.166e-07	3.02	17168.9	23871.9		1.166e-07	2.1	7735.04	12396
	1.171e-07	3.04	17415.7	24163.1		1.171e-07	2.12	7900.18	12605.6
	1.176e-07	3.06	17664.3	24456.1		1.176e-07	2.12	7900.18	12605.6
	1.181e-07	3.08	17914.7	24750.8		1.181e-07	2.14	8067.08	12816.9
	1.186e-07	3.1	18166.8	25047.3		1.186e-07	2.16	8235.77	13029.9
	1.191e-07	3.12	18420.7	25345.6		1.191e-07	2.16	8235.77	13029.9
	1.196e-07	3.14	18676.4	25645.7		1.196e-07	2.18	8406.23	13244.8
	1.201e-07	3.16	18933.9	25947.6		1.201e-07	2.2	8578.46	13461.4
	1.206e-07	3.18	19193.1	26251.2		1.206e-07	2.2	8578.46	13461.4
	1.211e-07	3.2	19454.1	26556.6		1.211e-07	2.22	8752.47	13679.8
	1.216e-07	3.22	19716.9	26863.8		1.216e-07	2.24	8928.26	13900
	1.221e-07	3.24	19981.5	27172.8		1.221e-07	2.24	8928.26	13900
	1.226e-07	3.26	20247.8	27483.5		1.226e-07	2.26	9105.82	14121.9
	1.231e-07	3.28	20516	27796		1.231e-07	2.28	9285.16	14345.7
	1.236e-07	3.3	20785.8	28110.3		1.236e-07	2.28	9285.16	14345.7
	1.241e-07	3.32	21057.5	28426.3		1.241e-07	2.3	9466.27	14571.2
	1.246e-07	3.34	21331	28744.2		1.246e-07	2.32	9649.16	14798.5

## Sheet: Fig.3d
			Straight Hinge, 0.4 um offset					Straight Hinge, 1.2 um offset
		w	Vpr	Acont (Vpo=Vpr-0.5)	Acont (Vpo=Vpr+0.5)		w	Vpr	Acont (Vpo=Vpr-0.5)	Acont (Vpo=Vpr+0.5)
		1e-10	0.03	--	312.731		1e-10	0.03	--	312.731
		6e-10	0.03	--	312.731		6e-10	0.03	--	312.731
		1.1e-09	0.03	--	312.731		1.1e-09	0.03	--	312.731
		1.6e-09	0.03	--	312.731		1.6e-09	0.03	--	312.731
		2.1e-09	0.03	--	312.731		2.1e-09	0.03	--	312.731
		2.6e-09	0.03	--	312.731		2.6e-09	0.03	--	312.731
		3.1e-09	0.03	--	312.731		3.1e-09	0.03	--	312.731
		3.6e-09	0.03	--	312.731		3.6e-09	0.03	--	312.731
		4.1e-09	0.06	--	352.017		4.1e-09	0.03	--	312.731
		4.6e-09	0.06	--	352.017		4.6e-09	0.06	--	352.017
		5.1e-09	0.06	--	352.017		5.1e-09	0.06	--	352.017
		5.6e-09	0.06	--	352.017		5.6e-09	0.06	--	352.017
		6.1e-09	0.09	--	395.297		6.1e-09	0.06	--	352.017
		6.6e-09	0.09	--	395.297		6.6e-09	0.06	--	352.017
		7.1e-09	0.09	--	395.297		7.1e-09	0.06	--	352.017
		7.6e-09	0.12	--	442.573		7.6e-09	0.09	--	395.297
		8.1e-09	0.12	--	442.573		8.1e-09	0.09	--	395.297
		8.6e-09	0.12	--	442.573		8.6e-09	0.09	--	395.297
		9.1e-09	0.12	--	442.573		9.1e-09	0.09	--	395.297
		9.6e-09	0.15	--	493.844		9.6e-09	0.12	--	442.573
		1.01e-08	0.15	--	493.844		1.01e-08	0.12	--	442.573
		1.06e-08	0.15	--	493.844		1.06e-08	0.12	--	442.573
		1.11e-08	0.18	--	549.11		1.11e-08	0.12	--	442.573
		1.16e-08	0.18	--	549.11		1.16e-08	0.15	--	493.844
		1.21e-08	0.21	--	608.372		1.21e-08	0.15	--	493.844
		1.26e-08	0.21	--	608.372		1.26e-08	0.15	--	493.844
		1.31e-08	0.21	--	608.372		1.31e-08	0.18	--	549.11
		1.36e-08	0.24	--	671.628		1.36e-08	0.18	--	549.11
		1.41e-08	0.24	--	671.628		1.41e-08	0.18	--	549.11
		1.46e-08	0.27	--	738.88		1.46e-08	0.18	--	549.11
		1.51e-08	0.27	--	738.88		1.51e-08	0.21	--	608.372
		1.56e-08	0.27	--	738.88		1.56e-08	0.21	--	608.372
		1.61e-08	0.3	--	810.127		1.61e-08	0.21	--	608.372
		1.66e-08	0.3	--	810.127		1.66e-08	0.24	--	671.628
		1.71e-08	0.33	--	885.368		1.71e-08	0.24	--	671.628
		1.76e-08	0.33	--	885.368		1.76e-08	0.24	--	671.628
		1.81e-08	0.36	--	964.605		1.81e-08	0.27	--	738.88
		1.86e-08	0.36	--	964.605		1.86e-08	0.27	--	738.88
		1.91e-08	0.39	--	1047.84		1.91e-08	0.27	--	738.88
		1.96e-08	0.39	--	1047.84		1.96e-08	0.3	--	810.127
		2.01e-08	0.39	--	1047.84		2.01e-08	0.3	--	810.127
		2.06e-08	0.42	--	1135.07		2.06e-08	0.3	--	810.127
		2.11e-08	0.42	--	1135.07		2.11e-08	0.33	--	885.368
		2.16e-08	0.45	--	1226.29		2.16e-08	0.33	--	885.368
		2.21e-08	0.45	--	1226.29		2.21e-08	0.33	--	885.368
		2.26e-08	0.48	--	1321.51		2.26e-08	0.36	--	964.605
		2.31e-08	0.51	288.76	1420.72		2.31e-08	0.36	--	964.605
		2.36e-08	0.51	288.76	1420.72		2.36e-08	0.39	--	1047.84
		2.41e-08	0.54	325.382	1523.93		2.41e-08	0.39	--	1047.84
		2.46e-08	0.54	325.382	1523.93		2.46e-08	0.39	--	1047.84
		2.51e-08	0.57	366	1631.13		2.51e-08	0.42	--	1135.07
		2.56e-08	0.57	366	1631.13		2.56e-08	0.42	--	1135.07
		2.61e-08	0.6	410.612	1742.33		2.61e-08	0.45	--	1226.29
		2.66e-08	0.6	410.612	1742.33		2.66e-08	0.45	--	1226.29
		2.71e-08	0.63	459.22	1857.52		2.71e-08	0.45	--	1226.29
		2.76e-08	0.63	459.22	1857.52		2.76e-08	0.48	--	1321.51
		2.81e-08	0.66	511.822	1976.71		2.81e-08	0.48	--	1321.51
		2.86e-08	0.69	568.42	2099.89		2.86e-08	0.51	288.76	1420.72
		2.91e-08	0.69	568.42	2099.89		2.91e-08	0.51	288.76	1420.72
		2.96e-08	0.72	629.013	2227.07		2.96e-08	0.51	288.76	1420.72
		3.01e-08	0.72	629.013	2227.07		3.01e-08	0.54	325.382	1523.93
		3.06e-08	0.75	693.602	2358.25		3.06e-08	0.54	325.382	1523.93
		3.11e-08	0.78	762.185	2493.41		3.11e-08	0.57	366	1631.13
		3.16e-08	0.78	762.185	2493.41		3.16e-08	0.57	366	1631.13
		3.21e-08	0.81	834.763	2632.58		3.21e-08	0.6	410.612	1742.33
		3.26e-08	0.81	834.763	2632.58		3.26e-08	0.6	410.612	1742.33
		3.31e-08	0.84	911.337	2775.74		3.31e-08	0.63	459.22	1857.52
		3.36e-08	0.87	991.906	2922.89		3.36e-08	0.63	459.22	1857.52
		3.41e-08	0.87	991.906	2922.89		3.41e-08	0.66	511.822	1976.71
		3.46e-08	0.9	1076.47	3074.04		3.46e-08	0.66	511.822	1976.71
		3.51e-08	0.9	1076.47	3074.04		3.51e-08	0.66	511.822	1976.71
		3.56e-08	0.93	1165.03	3229.19		3.56e-08	0.69	568.42	2099.89
		3.61e-08	0.96	1257.58	3388.33		3.61e-08	0.69	568.42	2099.89
		3.66e-08	0.96	1257.58	3388.33		3.66e-08	0.72	629.013	2227.07
		3.71e-08	0.99	1354.13	3551.46		3.71e-08	0.72	629.013	2227.07
		3.76e-08	1.02	1454.68	3718.59		3.76e-08	0.75	693.602	2358.25
		3.81e-08	1.02	1454.68	3718.59		3.81e-08	0.75	693.602	2358.25
		3.86e-08	1.05	1559.22	3889.72		3.86e-08	0.78	762.185	2493.41
		3.91e-08	1.08	1667.75	4064.84		3.91e-08	0.78	762.185	2493.41
		3.96e-08	1.08	1667.75	4064.84		3.96e-08	0.81	834.763	2632.58
		4.01e-08	1.11	1780.28	4243.95		4.01e-08	0.81	834.763	2632.58
		4.06e-08	1.14	1896.81	4427.06		4.06e-08	0.84	911.337	2775.74
		4.11e-08	1.14	1896.81	4427.06		4.11e-08	0.84	911.337	2775.74
		4.16e-08	1.17	2017.33	4614.17		4.16e-08	0.87	991.906	2922.89
		4.21e-08	1.2	2141.84	4805.27		4.21e-08	0.87	991.906	2922.89
		4.26e-08	1.23	2270.35	5000.37		4.26e-08	0.9	1076.47	3074.04
		4.31e-08	1.23	2270.35	5000.37		4.31e-08	0.9	1076.47	3074.04
		4.36e-08	1.26	2402.86	5199.46		4.36e-08	0.93	1165.03	3229.19
		4.41e-08	1.29	2539.36	5402.55		4.41e-08	0.93	1165.03	3229.19
		4.46e-08	1.29	2539.36	5402.55		4.46e-08	0.96	1257.58	3388.33
		4.51e-08	1.32	2679.85	5609.63		4.51e-08	0.96	1257.58	3388.33
		4.56e-08	1.35	2824.35	5820.7		4.56e-08	0.99	1354.13	3551.46
		4.61e-08	1.38	2972.83	6035.78		4.61e-08	1.02	1454.68	3718.59
		4.66e-08	1.38	2972.83	6035.78		4.66e-08	1.02	1454.68	3718.59
		4.71e-08	1.41	3125.31	6254.84		4.71e-08	1.05	1559.22	3889.72
		4.76e-08	1.44	3281.79	6477.91		4.76e-08	1.05	1559.22	3889.72
		4.81e-08	1.47	3442.26	6704.96		4.81e-08	1.08	1667.75	4064.84
		4.86e-08	1.47	3442.26	6704.96		4.86e-08	1.08	1667.75	4064.84
		4.91e-08	1.5	3606.73	6936.02		4.91e-08	1.11	1780.28	4243.95
		4.96e-08	1.53	3775.19	7171.06		4.96e-08	1.11	1780.28	4243.95
		5.01e-08	1.56	3947.65	7410.11		5.01e-08	1.14	1896.81	4427.06
		5.06e-08	1.56	3947.65	7410.11		5.06e-08	1.14	1896.81	4427.06
		5.11e-08	1.59	4124.1	7653.14		5.11e-08	1.17	2017.33	4614.17
		5.16e-08	1.62	4304.55	7900.18		5.16e-08	1.2	2141.84	4805.27
		5.21e-08	1.65	4488.99	8151.2		5.21e-08	1.2	2141.84	4805.27
		5.26e-08	1.65	4488.99	8151.2		5.26e-08	1.23	2270.35	5000.37
		5.31e-08	1.68	4677.43	8406.23		5.31e-08	1.23	2270.35	5000.37
		5.36e-08	1.71	4869.86	8665.25		5.36e-08	1.26	2402.86	5199.46
		5.41e-08	1.74	5066.29	8928.26		5.41e-08	1.26	2402.86	5199.46
		5.46e-08	1.77	5266.71	9195.27		5.46e-08	1.29	2539.36	5402.55
		5.51e-08	1.77	5266.71	9195.27		5.51e-08	1.32	2679.85	5609.63
		5.56e-08	1.8	5471.13	9466.27		5.56e-08	1.32	2679.85	5609.63
		5.61e-08	1.83	5679.54	9741.27		5.61e-08	1.35	2824.35	5820.7
		5.66e-08	1.86	5891.95	10020.3		5.66e-08	1.35	2824.35	5820.7
		5.71e-08	1.89	6108.35	10303.3		5.71e-08	1.38	2972.83	6035.78
		5.76e-08	1.89	6108.35	10303.3		5.76e-08	1.41	3125.31	6254.84
		5.81e-08	1.92	6328.75	10590.2		5.81e-08	1.41	3125.31	6254.84
		5.86e-08	1.95	6553.15	10881.2		5.86e-08	1.44	3281.79	6477.91
		5.91e-08	1.98	6781.54	11176.2		5.91e-08	1.44	3281.79	6477.91
		5.96e-08	2.01	7013.92	11475.2		5.96e-08	1.47	3442.26	6704.96
		6.01e-08	2.04	7250.3	11778.1		6.01e-08	1.5	3606.73	6936.02
		6.06e-08	2.04	7250.3	11778.1		6.06e-08	1.5	3606.73	6936.02
		6.11e-08	2.07	7490.67	12085.1		6.11e-08	1.53	3775.19	7171.06
		6.16e-08	2.1	7735.04	12396		6.16e-08	1.53	3775.19	7171.06
		6.21e-08	2.13	7983.41	12711		6.21e-08	1.56	3947.65	7410.11
		6.26e-08	2.16	8235.77	13029.9		6.26e-08	1.59	4124.1	7653.14
		6.31e-08	2.19	8492.12	13352.9		6.31e-08	1.59	4124.1	7653.14
		6.36e-08	2.19	8492.12	13352.9		6.36e-08	1.62	4304.55	7900.18
		6.41e-08	2.22	8752.47	13679.8		6.41e-08	1.65	4488.99	8151.2
		6.46e-08	2.25	9016.82	14010.8		6.46e-08	1.65	4488.99	8151.2
		6.51e-08	2.28	9285.16	14345.7		6.51e-08	1.68	4677.43	8406.23
		6.56e-08	2.31	9557.5	14684.6		6.56e-08	1.68	4677.43	8406.23
		6.61e-08	2.34	9833.83	15027.5		6.61e-08	1.71	4869.86	8665.25
		6.66e-08	2.37	10114.2	15374.4		6.66e-08	1.74	5066.29	8928.26
		6.71e-08	2.37	10114.2	15374.4		6.71e-08	1.74	5066.29	8928.26
		6.76e-08	2.4	10398.5	15725.3		6.76e-08	1.77	5266.71	9195.27
		6.81e-08	2.43	10686.8	16080.2		6.81e-08	1.8	5471.13	9466.27
		6.86e-08	2.46	10979.1	16439.1		6.86e-08	1.8	5471.13	9466.27
		6.91e-08	2.49	11275.4	16802		6.91e-08	1.83	5679.54	9741.27
		6.96e-08	2.52	11575.7	17168.9		6.96e-08	1.86	5891.95	10020.3
		7.01e-08	2.55	11880	17539.8		7.01e-08	1.86	5891.95	10020.3
		7.06e-08	2.58	12188.3	17914.7		7.06e-08	1.89	6108.35	10303.3
		7.11e-08	2.61	12500.6	18293.5		7.11e-08	1.92	6328.75	10590.2
		7.16e-08	2.61	12500.6	18293.5		7.16e-08	1.92	6328.75	10590.2
		7.21e-08	2.64	12816.9	18676.4		7.21e-08	1.95	6553.15	10881.2
		7.26e-08	2.67	13137.1	19063.3		7.26e-08	1.98	6781.54	11176.2
		7.31e-08	2.7	13461.4	19454.1		7.31e-08	1.98	6781.54	11176.2
		7.36e-08	2.73	13789.7	19849		7.36e-08	2.01	7013.92	11475.2
		7.41e-08	2.76	14121.9	20247.8		7.41e-08	2.04	7250.3	11778.1
		7.46e-08	2.79	14458.2	20650.7		7.46e-08	2.04	7250.3	11778.1
		7.51e-08	2.82	14798.5	21057.5		7.51e-08	2.07	7490.67	12085.1
		7.56e-08	2.85	15142.7	21468.4		7.56e-08	2.1	7735.04	12396
		7.61e-08	2.88	15491	21883.2		7.61e-08	2.1	7735.04	12396
		7.66e-08	2.91	15843.2	22302		7.66e-08	2.13	7983.41	12711
		7.71e-08	2.94	16199.4	22724.8		7.71e-08	2.16	8235.77	13029.9
		7.76e-08	2.97	16559.7	23151.6		7.76e-08	2.16	8235.77	13029.9
		7.81e-08	2.97	16559.7	23151.6		7.81e-08	2.19	8492.12	13352.9
		7.86e-08	3	16923.9	23582.5		7.86e-08	2.22	8752.47	13679.8
		7.91e-08	3.03	17292.1	24017.3		7.91e-08	2.25	9016.82	14010.8
		7.96e-08	3.06	17664.3	24456.1		7.96e-08	2.25	9016.82	14010.8
		8.01e-08	3.09	18040.5	24898.9		8.01e-08	2.28	9285.16	14345.7
		8.06e-08	3.12	18420.7	25345.6		8.06e-08	2.31	9557.5	14684.6
		8.11e-08	3.15	18804.9	25796.4		8.11e-08	2.31	9557.5	14684.6
		8.16e-08	3.18	19193.1	26251.2		8.16e-08	2.34	9833.83	15027.5
		8.21e-08	3.21	19585.3	26710		8.21e-08	2.37	10114.2	15374.4
		8.26e-08	3.24	19981.5	27172.8		8.26e-08	2.37	10114.2	15374.4
		8.31e-08	3.27	20381.7	27639.5		8.31e-08	2.4	10398.5	15725.3
		8.36e-08	3.3	20785.8	28110.3		8.36e-08	2.43	10686.8	16080.2
		8.41e-08	3.33	21194	28585		8.41e-08	2.46	10979.1	16439.1
		8.46e-08	3.36	21606.2	29063.8		8.46e-08	2.46	10979.1	16439.1
		8.51e-08	3.39	22022.3	29546.5		8.51e-08	2.49	11275.4	16802
		8.56e-08	3.42	22442.5	30033.3		8.56e-08	2.52	11575.7	17168.9
		8.61e-08	3.45	22866.7	30524		8.61e-08	2.55	11880	17539.8
		8.66e-08	3.48	23294.8	31018.7		8.66e-08	2.55	11880	17539.8
		8.71e-08	3.51	23726.9	31517.5		8.71e-08	2.58	12188.3	17914.7
		8.76e-08	3.54	24163.1	32020.2		8.76e-08	2.61	12500.6	18293.5
		8.81e-08	3.57	24603.2	32526.9		8.81e-08	2.61	12500.6	18293.5
		8.86e-08	3.6	25047.3	33037.6		8.86e-08	2.64	12816.9	18676.4
		8.91e-08	3.63	25495.5	33552.3		8.91e-08	2.67	13137.1	19063.3
		8.96e-08	3.66	25947.6	34071		8.96e-08	2.7	13461.4	19454.1
		9.01e-08	3.69	26403.7	34593.7		9.01e-08	2.7	13461.4	19454.1
		9.06e-08	3.72	26863.8	35120.4		9.06e-08	2.73	13789.7	19849
		9.11e-08	3.75	27327.9	35651.1		9.11e-08	2.76	14121.9	20247.8
		9.16e-08	3.78	27796	36185.8		9.16e-08	2.79	14458.2	20650.7
		9.21e-08	3.81	28268.1	36724.5		9.21e-08	2.79	14458.2	20650.7
		9.26e-08	3.84	28744.2	37267.2		9.26e-08	2.82	14798.5	21057.5
		9.31e-08	3.87	29224.3	37813.8		9.31e-08	2.85	15142.7	21468.4
		9.36e-08	3.9	29708.3	38364.5		9.36e-08	2.88	15491	21883.2
		9.41e-08	3.93	30196.4	38919.1		9.41e-08	2.88	15491	21883.2
		9.46e-08	3.96	30688.5	39477.8		9.46e-08	2.91	15843.2	22302
		9.51e-08	3.99	31184.5	40040.4		9.51e-08	2.94	16199.4	22724.8
		9.56e-08	4.02	31684.6	40607.1		9.56e-08	2.97	16559.7	23151.6
		9.61e-08	4.05	32188.7	41177.7		9.61e-08	2.97	16559.7	23151.6
		9.66e-08	4.08	32696.7	41752.4		9.66e-08	3	16923.9	23582.5
		9.71e-08	4.11	33208.8	42331		9.71e-08	3.03	17292.1	24017.3
		9.76e-08	4.14	33724.8	42913.6		9.76e-08	3.06	17664.3	24456.1
		9.81e-08	4.17	34244.8	43500.2		9.81e-08	3.09	18040.5	24898.9
		9.86e-08	4.2	34768.9	44090.9		9.86e-08	3.09	18040.5	24898.9
		9.91e-08	4.23	35296.9	44685.5		9.91e-08	3.12	18420.7	25345.6
		9.96e-08	4.26	35828.9	45284.1		9.96e-08	3.15	18804.9	25796.4
		1.001e-07	4.29	36364.9	45886.7		1.001e-07	3.18	19193.1	26251.2
		1.006e-07	4.32	36904.9	46493.3		1.006e-07	3.18	19193.1	26251.2
		1.011e-07	4.35	37448.9	47103.9		1.011e-07	3.21	19585.3	26710
		1.016e-07	4.41	38548.9	48337		1.016e-07	3.24	19981.5	27172.8
		1.021e-07	4.44	39104.9	48959.6		1.021e-07	3.27	20381.7	27639.5
		1.026e-07	4.47	39664.9	49586.2		1.026e-07	3.3	20785.8	28110.3
		1.031e-07	4.5	40228.9	50216.7		1.031e-07	3.3	20785.8	28110.3
		1.036e-07	4.53	40796.9	50851.3		1.036e-07	3.33	21194	28585
		1.041e-07	4.56	41368.8	51489.9		1.041e-07	3.36	21606.2	29063.8
		1.046e-07	4.59	41944.8	52132.4		1.046e-07	3.39	22022.3	29546.5
		1.051e-07	4.62	42524.8	52779		1.051e-07	3.42	22442.5	30033.3
		1.056e-07	4.65	43108.7	53429.5		1.056e-07	3.42	22442.5	30033.3
		1.061e-07	4.68	43696.7	54084		1.061e-07	3.45	22866.7	30524
		1.066e-07	4.71	44288.6	54742.6		1.066e-07	3.48	23294.8	31018.7
		1.071e-07	4.74	44884.6	55405.1		1.071e-07	3.51	23726.9	31517.5
		1.076e-07	4.77	45484.5	56071.6		1.076e-07	3.54	24163.1	32020.2
		1.081e-07	4.8	46088.4	56742.2		1.081e-07	3.54	24163.1	32020.2
		1.086e-07	4.83	46696.4	57416.7		1.086e-07	3.57	24603.2	32526.9
		1.091e-07	4.89	47924.2	58777.7		1.091e-07	3.6	25047.3	33037.6
		1.096e-07	4.92	48544.1	59464.2		1.096e-07	3.63	25495.5	33552.3
		1.101e-07	4.95	49168	60154.7		1.101e-07	3.66	25947.6	34071
		1.106e-07	4.98	49795.9	60849.2		1.106e-07	3.66	25947.6	34071
		1.111e-07	5.01	50427.8	61547.6		1.111e-07	3.69	26403.7	34593.7
		1.116e-07	5.04	51063.7	62250.1		1.116e-07	3.72	26863.8	35120.4
		1.121e-07	5.07	51703.6	62956.6		1.121e-07	3.75	27327.9	35651.1
		1.126e-07	5.1	52347.5	63667.1		1.126e-07	3.78	27796	36185.8
		1.131e-07	5.13	52995.4	64381.5		1.131e-07	3.78	27796	36185.8
		1.136e-07	5.16	53647.2	65100		1.136e-07	3.81	28268.1	36724.5
		1.141e-07	5.22	54963	66548.9		1.141e-07	3.84	28744.2	37267.2
		1.146e-07	5.25	55626.8	67279.3		1.146e-07	3.87	29224.3	37813.8
		1.151e-07	5.28	56294.7	68013.8		1.151e-07	3.9	29708.3	38364.5
		1.156e-07	5.31	56966.5	68752.2		1.156e-07	3.93	30196.4	38919.1
		1.161e-07	5.34	57642.4	69494.7		1.161e-07	3.93	30196.4	38919.1
		1.166e-07	5.37	58322.2	70241.1		1.166e-07	3.96	30688.5	39477.8
		1.171e-07	5.4	59006.1	70991.5		1.171e-07	3.99	31184.5	40040.4
		1.176e-07	5.43	59693.9	71745.9		1.176e-07	4.02	31684.6	40607.1
		1.181e-07	5.46	60385.7	72504.3		1.181e-07	4.05	32188.7	41177.7
		1.186e-07	5.52	61781.4	74033.1		1.186e-07	4.08	32696.7	41752.4
		1.191e-07	5.55	62485.2	74803.5		1.191e-07	4.08	32696.7	41752.4
		1.196e-07	5.58	63193	75577.9		1.196e-07	4.11	33208.8	42331
		1.201e-07	5.61	63904.8	76356.3		1.201e-07	4.14	33724.8	42913.6
		1.206e-07	5.64	64620.6	77138.7		1.206e-07	4.17	34244.8	43500.2
		1.211e-07	5.67	65340.4	77925.1		1.211e-07	4.2	34768.9	44090.9
		1.216e-07	5.7	66064.2	78715.4		1.216e-07	4.23	35296.9	44685.5
		1.221e-07	5.73	66791.9	79509.8		1.221e-07	4.26	35828.9	45284.1
		1.226e-07	5.79	68259.5	81110.5		1.226e-07	4.26	35828.9	45284.1
		1.231e-07	5.82	68999.3	81916.9		1.231e-07	4.29	36364.9	45886.7
		1.236e-07	5.85	69743	82727.2		1.236e-07	4.32	36904.9	46493.3
		1.241e-07	5.88	70490.8	83541.6		1.241e-07	4.35	37448.9	47103.9
		1.246e-07	5.91	71242.5	84359.9		1.246e-07	4.38	37996.9	47718.5

## Sheet: Fig.5d
		Straight Hinge		1.2 um offset					Straight Hinge		0.4 um offset				Straight Hinge		offset -1 um
		Vg	I_AuxG	Is	Ig	Id_L	Id_R		Vg	Id_R	Is	Ig	Id_L		Vg	Id_R	Is	Ig	Id_L
		0	1.79e-12	-1.62e-12	-8.1e-13	-2.23e-12	-1.68e-12		0	-1.7e-12	5.7e-13	-1.2e-13	-1.14e-12		0	-1.39e-12	-5e-13	1.1e-13	-1.23e-12
		0.2	-4.6e-13	4.7e-13	7.2e-13	-5.1e-13	-1.78e-12		0.05	4.9e-13	-1.4e-13	-6.7e-13	1.08e-12		0.075	8.7e-13	8e-14	-1.7e-13	-5.9e-13
		0.4	4.13e-12	-6e-14	-2.3e-12	-2.09e-12	-2.42e-12		0.1	5.5e-13	-6.5e-13	4.6e-13	1.85e-12		0.15	1.2e-12	-3.8e-13	8.5e-13	-1.2e-13
		0.6	1.03e-12	-2.1e-12	1.09e-12	-2.5e-13	3.17e-12		0.15	-5.2e-13	6.3e-13	1.4e-13	-4.9e-13		0.225	-2.8e-13	6e-13	1.69e-12	-1.03e-12
		0.8	1.81e-12	-1.05e-12	9.3e-13	-1.37e-12	3e-14		0.2	-4e-13	-9.7e-13	2.8e-13	-9.4e-13		0.3	-8.7e-13	5.5e-13	1.34e-12	-6.9e-13
		1	3e-13	-8e-13	-2e-12	2e-14	1.89e-12		0.25	1.25e-12	-3.8e-13	5.9e-13	2.5e-13		0.375	-5.2e-13	-6.1e-13	4.8e-13	-6.3e-13
		1.2	-2.35e-12	-1.55e-12	1.24e-12	1.14e-12	-1.13e-12		0.3	-1.58e-12	2.9e-13	1.5e-13	-9.9e-13		0.45	1.41e-12	-2.8e-13	-8.3e-13	6.3e-13
		1.4	1.92e-12	2.06e-12	-2e-14	-1.39e-12	-3.32e-12		0.35	-1.75e-12	-4.4e-13	-8.1e-13	-5e-13		0.525	9.6e-13	2.1e-13	2.2e-13	2e-12
		1.6	-7.6e-13	-9e-13	-4.9e-13	1.12e-12	-2.8e-13		0.4	1.1e-12	-1.6e-13	1e-13	1.91e-12		0.6	-9.2e-13	1e-13	1.03e-12	7.1e-13
		1.8	-2.39e-12	1.09e-12	7.2e-13	1.77e-12	-2.07e-12		0.45	-6e-13	1.12e-12	5e-14	8.1e-13		0.675	-1.35e-12	7.3e-13	2.7e-13	-8.1e-13
		2	1.36e-12	-6e-13	6.6e-13	4.7e-13	-1.73e-12		0.5	-4.3e-13	-5.9e-13	4.5e-13	-1.13e-12		0.75	-4.2e-13	-1.8e-12	1.18e-12	-1.08e-12
		2.2	-2.46e-12	-1.31e-12	2.3e-12	6.7e-13	5.6e-13		0.55	1.74e-12	-3.8e-13	5.8e-13	-4.9e-13		0.825	1.23e-12	-9e-14	5.8e-13	8.2e-13
		2.4	1.64e-12	-1.8e-13	2.79e-12	-1.53e-12	-7.8e-13		0.6	4e-14	-1.2e-13	7.7e-13	-5.8e-13		0.9	1e-14	2.9e-13	8.3e-13	7.3e-13
		2.6	1.72e-12	1.8e-13	5.1e-13	-6.4e-13	-4e-14		0.65	-8.3e-13	-3e-14	4.4e-13	-1.83e-12		0.975	-6.7e-13	9.1e-13	1.4e-13	1.4e-13
		2.8	-4.4e-13	-1.47e-12	2.91e-12	7.6e-13	-2.9e-13		0.7	-6e-14	-1.07e-12	-8.2e-13	8e-13		1.05	-7.3e-13	3e-14	1.17e-12	-7.6e-13
		3	3.23e-12	1.49e-12	1.46e-12	-2.41e-12	-3.91e-12		0.75	-1.8e-13	-3.1e-13	-4e-13	1.51e-12		1.125	-6.2e-13	-2.7e-13	6.1e-13	1.4e-13
		3.2	1.6e-12	-1.38e-12	-3.7e-13	5.6e-13	-1.04e-12		0.8	-1.56e-12	-4.5e-13	-1.4e-13	-6.3e-13		1.2	4e-13	-1.1e-13	1e-12	1.05e-12
		3.3	1.24e-12	-4.95e-10	3.76e-12	4.95e-10	-3.05e-12		0.85	6.6e-13	-5.2e-13	-7e-13	2.4e-13		1.275	-3.1e-13	1.11e-12	1.18e-12	2.8e-13
		3.6	-7.4e-13	-4.95e-10	3.26e-12	4.95e-10	-2.22e-12		0.9	1.6e-13	-2e-14	8.5e-13	1.32e-12		1.35	-1.17e-12	3.4e-13	9.5e-13	-1.16e-12
		3.8	1.71e-12	-4.95e-10	1.45e-12	4.95e-10	-6.1e-13		0.95	-1.47e-12	-1.2e-13	1.34e-12	-1.33e-12		1.425	4.7e-13	-1.43e-12	-2e-13	6e-14
		4	2.14e-12	-4.95e-10	4.75e-12	4.95e-10	-4.63e-12		1	4.3e-13	-2.2e-13	3.2e-13	-1.58e-12		1.5	-7e-14	-3.7e-13	3e-13	7.9e-13
		4.2	-3.3e-13	-4.95e-10	3.41e-12	4.95e-10	-2.69e-12		1.05	1.04e-12	-1.9e-13	1.16e-12	3.6e-13		1.575	5.8e-13	-3.3e-13	2.36e-12	1.05e-12
		4.4	2.08e-12	-4.95e-10	9.7e-13	4.95e-10	2.4e-13		1.1	-1.31e-12	6.9e-13	9.2e-13	3e-14		1.65	-9.3e-13	8e-14	1.55e-12	-1.63e-12
		4.6	2.28e-12	-4.95e-10	4.82e-12	4.95e-10	-4.01e-12		1.15	-3.1e-13	-4.3e-13	-8e-14	2.6e-13		1.725	-6.9e-13	-2.9e-13	1.87e-12	-1.3e-12
		4.8	7.7e-13	-4.95e-10	4.76e-12	4.95e-10	-2.23e-12		1.2	1.77e-12	-4.2e-13	-1.1e-13	1.3e-12		1.8	2.4e-13	-4.7e-13	1.08e-12	-5.7e-13
		0	7.7e-13	-4.95e-10	4.76e-12	4.95e-10	-2.23e-12		1.25	-1.26e-12	-4.2e-13	1.11e-12	-5.4e-13		1.875	1.5e-12	-1.11e-12	1.53e-12	4.8e-13
									1.3	-1.41e-12	-3.1e-13	1.13e-12	-1.08e-12		1.95	2.4e-13	6e-13	2.2e-12	8.3e-13
									1.35	9.7e-13	1.6e-13	-3.2e-13	1.38e-12		2.025	-1.42e-12	-7e-14	2.25e-12	4e-14
									1.4	-5e-14	9e-13	3.7e-13	1.24e-12		2.1	-8e-13	-3e-13	1.58e-12	3e-14
									1.45	-1.65e-12	-5.7e-13	8.8e-13	-1.72e-12		2.175	1.08e-12	-9.4e-13	1.34e-12	1.19e-12
									1.5	7e-13	-1.46e-12	5.6e-13	-5.2e-13		2.25	2e-14	-4.2e-13	1.51e-12	5e-13
									1.55	-4.4e-13	-2.1e-13	1.92e-12	-2.6e-13		2.325	-1.2e-13	-9.1e-13	2.45e-12	-1.6e-13
									1.6	-1.23e-12	-4.3e-13	2.4e-13	-8.8e-13		2.4	-6.9e-13	1.8e-13	2.35e-12	-2.1e-12
									1.65	2.7e-13	-4.9e-13	3e-13	-2.7e-13		2.475	-8.9e-13	-4e-13	2.14e-12	-8.9e-13
									1.7	1.08e-12	-2.1e-13	8.2e-13	1.86e-12		2.55	6.3e-13	-1.45e-12	1.4e-12	7e-13
									1.75	-1.2e-13	4.9e-13	9e-13	3.2e-13		2.625	2e-13	-8e-14	2.46e-12	1.53e-12
									1.8	-1.4e-13	-1.3e-13	-3.2e-13	7.4e-13		2.7	-1.68e-12	4.8e-13	2.72e-12	-2.5e-13
									1.85	4.4e-13	1.4e-13	1.51e-12	1.91e-12		2.775	-1.29e-12	4.9e-13	2.37e-12	-2.07e-12
									1.9	-5.5e-13	-2.7e-13	1.39e-12	5.9e-13		2.85	4.8e-13	2.8e-13	1.86e-12	-3.7e-13
									1.95	3.3e-13	1.7e-13	7.2e-13	-1.93e-12		2.925	1.07e-12	-1.9e-13	2.3e-12	4.5e-13
									2	1.09e-12	-6e-14	1.38e-12	-2e-14		3	-5.6e-13	2e-13	3.8e-12	3.8e-13
									2.05	-8.5e-13	-1.7e-13	1.14e-12	-1.47e-12		3.075	5e-13	9e-13	3.44e-12	1e-13
									2.1	-5.5e-13	-7.5e-13	1.43e-12	-1.41e-12		3.15	-3.4e-13	-2.2e-13	2.63e-12	-5.9e-13
									2.15	2.4e-13	-5.4e-13	-2.7e-13	5.5e-13		3.225	1.38e-12	-6.3e-13	2.14e-12	6.8e-13
									2.2	-5.8e-13	6e-13	9.9e-13	2.2e-13		3.3	1.19e-12	-8e-13	2.86e-12	1.82e-12
									2.25	-5e-13	1.2e-13	1.5e-13	-5.9e-13		3.375	-8.3e-13	-1.6e-13	4.56e-12	-1.1e-13
									2.3	9.5e-13	-1.44e-12	-5.5e-13	1.09e-12		3.45	-1.34e-12	3.5e-13	4.24e-12	-1.5e-12
									2.35	1.07e-12	2e-14	1.21e-12	3.7e-13		3.525	-6.5e-13	-4e-13	3.52e-12	-1.58e-12
									2.4	-1.08e-12	1.5e-13	1.29e-12	-1.47e-12		3.6	1.17e-12	-1.74e-12	4.31e-12	-8.1e-13
									2.45	1.11e-12	-8.9e-13	8.5e-13	-2.8e-13		3.675	5.7e-13	3.7e-13	4.32e-12	5.7e-13
									2.5	6e-13	1.9e-13	2.1e-12	1.8e-13		3.75	1.3e-13	7.4e-13	4.75e-12	-9.7e-13
									2.55	-1.11e-12	-1.5e-13	1.21e-12	-1.54e-12		3.825	-1.97e-12	-3.4e-13	3.87e-12	-5.2e-13
									2.6	-7.4e-13	-6.3e-13	3.3e-13	-3e-13		3.9	5.9e-13	-9.2e-13	2.6e-12	-2.8e-13
									2.65	1.45e-12	-6.1e-13	2.45e-12	1.57e-12		3.975	1.37e-12	-1.02e-12	4.17e-12	9.3e-13
									2.7	1.6e-13	9.4e-13	2.62e-12	-2.4e-13		4.05	1.03e-12	4.6e-13	4.72e-12	1.09e-12
									2.75	-3.6e-13	-1.04e-12	5.6e-13	-1.25e-12		4.125	6e-14	7.5e-13	4.58e-12	5.7e-13
									2.8	-2e-14	-1.7e-13	1.69e-12	1.1e-12		4.2	-1.49e-12	-2.5e-13	3.82e-12	-8e-13
									2.85	-6.3e-13	1.2e-12	2.19e-12	1.2e-13		4.275	1.8e-13	-7.3e-13	4.33e-12	1.5e-13
									2.9	-7.5e-13	-5e-13	8e-13	-1.4e-13		4.35	1.87e-12	-2.1e-13	5.4e-12	7.2e-13
									2.95	1.18e-12	-9.8e-13	1.43e-12	8.5e-13		4.425	-5.5e-13	-7.5e-13	5.27e-12	-3.2e-13
									3	-2.6e-13	7.7e-13	2.47e-12	-6.3e-13		4.5	-7e-14	-5.8e-13	5.51e-12	-6.2e-13
									3.05	-1.36e-12	-1.9e-13	1.78e-12	-1.62e-12		4.575	6e-14	-4e-13	5.24e-12	-1.6e-13
									3.1	1.55e-12	1e-13	1.19e-12	1.8e-13		4.65	8.4e-13	-1.75e-12	5.12e-12	1.67e-12
									3.15	1.8e-13	-7e-14	1.99e-12	9.7e-13		4.725	4.3e-13	-2e-14	5.53e-12	1.62e-12
									3.2	-8.7e-13	-3.2e-13	1.62e-12	0		4.8	-6.3e-13	5.4e-13	6.88e-12	9.3e-13
									3.25	3.9e-13	-1.08e-12	1.09e-12	-4.1e-13		4.875	-1.86e-12	6e-13	5.65e-12	-1.59e-12
									3.3	3.5e-13	-1.1e-13	2.69e-12	4e-14		4.95	3.1e-13	1.8e-13	5.17e-12	-6.6e-13
									3.35	-2.04e-12	1.6e-13	2.4e-12	-1.63e-12		5.025	1.44e-12	3.7e-13	5.4e-12	-2.4e-13
									3.4	-5.3e-13	-1.41e-12	1.15e-12	9.8e-13		5.1	6.5e-13	1.8e-13	6.84e-12	2.5e-13
									3.45	8.5e-13	4.3e-13	2.53e-12	1.98e-12		5.175	5.7e-13	-2.3e-13	7.39e-12	-1.17e-12
									3.5	-1.3e-12	8.6e-13	3.51e-12	-1.12e-12		5.25	-7.5e-13	-1.9e-13	6.48e-12	-7e-13
									3.55	-3.2e-13	-1.1e-12	1.97e-12	-1.03e-12		5.325	5.2e-13	2.3e-13	5.49e-12	2.9e-13
									3.6	1.4e-12	-3.4e-13	2.95e-12	1.15e-12		5.4	1.88e-12	-1.48e-12	7.41e-12	1.99e-12
									3.65	-5.9e-13	-5e-14	2.56e-12	5.2e-13		5.475	2.2e-13	3.5e-13	7.47e-12	1.16e-12
									3.7	-2.8e-13	-9.9e-13	1.69e-12	-1.1e-13		5.55	-1.82e-12	2.7e-13	8.2e-12	-8.6e-13
									3.75	9.1e-13	-3e-14	2.63e-12	1.45e-12		5.625	-7.3e-13	-3.6e-13	7.15e-12	-2.1e-12
									3.8	-8.8e-13	7.6e-13	3.23e-12	-7e-13		5.7	8.9e-13	-2.1e-13	6.84e-12	3.3e-13
									3.85	-3.2e-13	-2.1e-13	2.34e-12	-1.51e-12		5.775	5.5e-13	-6.4e-13	7.08e-12	3.1e-13
									3.9	5.7e-13	-5.8e-13	1.69e-12	-2.4e-13		5.85	4.5e-13	5.1e-13	7.1e-12	2.4e-13
									3.95	-2.9e-13	7.5e-13	2.6e-12	8.6e-13		5.925	-8e-13	9.2e-13	9.17e-12	-9e-13
									4	-4.6e-13	-5.1e-13	1.71e-12	2.1e-13		6	-6.2e-13	-4.5e-13	6.94e-12	5.4e-13
									4.05	1.21e-12	-1.08e-12	1.98e-12	3e-13		6.075	1.61e-12	-4.7e-13	6.34e-12	1.24e-12
									4.1	2.5e-13	-2.5e-13	3.16e-12	5.3e-13		6.15	7.5e-13	1.8e-13	9.57e-12	1.31e-12
									4.15	-8.7e-13	6.8e-13	2.84e-12	-2.15e-12		6.225	-1.58e-12	4.3e-13	8.01e-12	-5.9e-13
									4.2	8.9e-13	-8.8e-13	2.25e-12	7.5e-13		6.3	-1.29e-12	-2.5e-13	9.05e-12	-4.4e-13
									4.25	1.36e-12	1.1e-13	3.17e-12	1.16e-12		6.375	-6.9e-13	-1.16e-12	9.37e-12	-3e-14
									4.3	-1.45e-12	4.4e-13	3.3e-12	-1.2e-12		6.45	1.54e-12	-1.9e-13	1.041e-11	7.6e-13
									4.35	-2e-14	-4e-14	3.65e-12	-1.83e-12		6.525	-1.5e-13	3.2e-13	8.98e-12	1.8e-13
									4.4	6.9e-13	2.9e-13	3e-12	5.3e-13		6.6	-6.6e-13	1.43e-12	1.012e-11	-1.48e-12
									4.45	-1.94e-12	5e-14	3.26e-12	4.6e-13		6.675	-8.4e-13	1e-14	9.86e-12	-1.5e-12
									4.5	5e-14	-2.6e-13	3.5e-12	8.1e-13		6.75	-3.1e-13	2.9e-13	1.006e-11	-6.3e-13
									4.55	4e-13	-1.09e-12	3.16e-12	9e-14		6.825	6e-13	-8.3e-13	1.049e-11	1.45e-12
									4.6	-1.2e-13	-9e-14	4.83e-12	-3.3e-13		6.9	5.4e-13	7.1e-13	1.079e-11	-4.9e-13
									4.65	-1.01e-12	-2.5e-13	2.47e-12	-1.43e-12		6.975	-4.5e-13	-1.5e-13	9.88e-12	-1.17e-12
									4.7	1.5e-13	-6.8e-13	3.06e-12	1.25e-12		7.05	-1.3e-13	-5.4e-13	9.19e-12	-8.2e-13
									4.75	-4e-14	5.5e-13	4.1e-12	9.3e-13		7.125	9.1e-13	7e-14	1.051e-11	1.42e-12
									4.8	-7.9e-13	1e-13	2.4e-12	-1e-14		7.2	1.42e-12	1.35e-12	1.155e-11	1.67e-12
									4.85	9.5e-13	-4.2e-13	3.38e-12	7.4e-13		7.275	-8.8e-13	5.1e-13	1.521e-11	8.4e-13
									4.9	3e-14	1.3e-12	4.23e-12	-1.08e-12		7.35	-1.17e-12	-4e-14	1.079e-11	-1.6e-13
									4.95	-1.43e-12	4e-13	3.88e-12	-1.37e-12		7.425	2.9e-13	-2.2e-13	1.126e-11	6.8e-13
									5	9e-13	-1.31e-12	2.99e-12	1.65e-12		7.5	5.5e-13	-8.1e-13	1.24e-11	1.18e-12
									5.05	5.1e-13	9.2e-13	4.27e-12	1.59e-12		7.575	-1e-14	1.21e-12	1.068e-11	-2.4e-13
									5.1	-1.39e-12	2e-13	4.4e-12	-1.32e-12		7.65	-2.28e-12	6.7e-13	1.18e-11	-1.66e-12
									5.15	-2e-14	-3.6e-13	3.21e-12	-7.8e-13		7.725	-1.27e-12	-7.3e-13	1.275e-11	-1.73e-12
									5.2	0	-2.6e-13	4.46e-12	3.6e-13		7.8	1.1e-12	-1.2e-12	1.203e-11	-6.2e-13
									5.25	-2.53e-12	2.2e-13	3.54e-12	-2.7e-13		7.875	1.19e-12	-4.5e-13	1.171e-11	8.3e-13
									5.3	3.3e-13	-5.7e-13	2.69e-12	7.3e-13		7.95	-8.9e-13	3.9e-13	1.215e-11	9.5e-13
									5.35	2e-14	6.4e-13	3.91e-12	1.61e-12		8.025	-8.8e-13	2.9e-13	1.175e-11	-1.32e-12
									5.4	2.4e-13	6.9e-13	4.68e-12	-1.12e-12		8.1	-9.8e-13	-2.7e-13	1.418e-11	2.9e-13
									5.45	-1.9e-13	-9e-14	4.01e-12	-1.46e-12		8.175	1.67e-12	-8.3e-13	1.416e-11	5.8e-13
									5.5	1.58e-12	-1.01e-12	4.11e-12	3.4e-13		8.25	9.4e-13	-1e-14	1.639e-11	8.6e-13
									5.55	-1.09e-12	1.12e-12	5.04e-12	-7.3e-13		8.325	-1.84e-12	2.2e-13	1.493e-11	-1.25e-12
									5.6	-3.5e-13	-6.1e-13	4.2e-12	-1.5e-13		8.4	-1.42e-12	5e-13	1.14e-11	-2.69e-12
									5.65	1.65e-12	1.6e-13	4.24e-12	9.6e-13		8.475	1.13e-12	-1.6e-12	1.423e-11	-8e-13
									5.7	1.5e-13	2.3e-13	6.34e-12	3.8e-13		8.55	1.47e-12	4e-14	1.585e-11	9.8e-13
									5.75	-1.94e-12	3.3e-13	4.97e-12	-1.66e-12		8.625	9.4e-13	-4.9e-13	1.654e-11	1.06e-12
									5.8	8e-14	-2.6e-13	4.98e-12	-1.5e-13		8.7	-4.3e-13	5.8e-13	1.189e-11	2.8e-13
									5.85	-7.8e-13	-7e-14	5.52e-12	6.7e-13		8.775	-9.8e-13	-2.8e-13	1.389e-11	2.1e-13
									5.9	5.0502e-10	-5.0583e-10	4.63e-12	-1.25e-12		8.85	1.1e-13	-2.6e-13	1.409e-11	8.4e-13
									5.95	5.0502e-10	-5.0583e-10	4.68e-12	2.2e-13		8.925	7.8e-13	-2.7e-13	1.597e-11	8.6e-13
									6	5.0502e-10	-5.0583e-10	4.43e-12	7.6e-13		9	-4.9e-13	1.04e-12	1.688e-11	-6.8e-13
									6.05	5.0502e-10	-5.0583e-10	5.79e-12	-2.61e-12		9.075	-1.58e-12	4.5e-13	1.354e-11	-1.34e-12
									6.1	5.0502e-10	-5.0583e-10	5.22e-12	-4.3e-13		9.15	3.7e-13	-2.2e-13	1.553e-11	-5.6e-13
									6.15	5.0502e-10	-5.0583e-10	4.76e-12	1.86e-12		9.225	1.58e-12	-7.3e-13	1.44e-11	2.14e-12
									6.2	5.0502e-10	-5.0583e-10	6.08e-12	-1.7e-13		9.3	9e-14	1.8e-13	1.654e-11	1.43e-12
									6.25	5.0502e-10	-5.0583e-10	6.07e-12	-1.2e-12		9.375	-1.68e-12	4.6e-13	1.645e-11	-2.6e-13
									6.3	5.0502e-10	-5.0583e-10	5.66e-12	-1.3e-13		9.45	-2.25e-12	-5.4e-13	1.756e-11	-1.58e-12
									6.35	5.0502e-10	-5.0583e-10	6.15e-12	-5.6e-13		9.525	-3.1e-13	-9.7e-13	1.603e-11	-1.06e-12
									6.4	5.0502e-10	-5.0583e-10	5.19e-12	-1.5e-13		9.6	1.53e-12	-1.35e-12	1.613e-11	6e-13
									6.45	5.0502e-10	-5.0583e-10	4.88e-12	1.93e-12		9.675	6.5e-13	1.67e-12	1.549e-11	3e-13
									6.5	5.0502e-10	-5.0583e-10	6.65e-12	6e-13		9.75	-9.5e-13	5e-14	1.734e-11	8.1e-13
									6.55	5.0502e-10	-5.0583e-10	5.68e-12	-1.22e-12		9.825	-7.6e-13	-5.4e-13	1.693e-11	-6.6e-13
									6.6	5.0502e-10	-5.0583e-10	5.8e-12	-5.2e-13		9.9	4e-14	-1.38e-12	1.624e-11	-3.9e-13
									6.65	5.0502e-10	-5.0583e-10	7.57e-12	-9.4e-13		9.975	6.4e-13	-5e-10	1.83e-11	5e-10
									6.7	5.0502e-10	-5.0583e-10	5.75e-12	-1e-12		10.05	-3.5e-13	-5e-10	1.83e-11	5e-10
									6.75	5.0502e-10	-5.0583e-10	5.61e-12	3.2e-13		10.125	-8.8e-13	-5e-10	1.83e-11	5e-10
									6.8	5.0502e-10	-5.0583e-10	6.18e-12	8.3e-13		10.2	-1e-14	-5e-10	1.83e-11	5e-10
									6.85	5.0502e-10	-5.0583e-10	6.68e-12	-1.81e-12		10.275	1.54e-12	-5e-10	1.83e-11	5e-10
									6.9	5.0502e-10	-5.0583e-10	6.63e-12	1.6e-13		10.35	1.74e-12	-5e-10	1.83e-11	5e-10
									6.95	5.0502e-10	-5.0583e-10	5.54e-12	2.11e-12		10.425	-5.2e-13	-5e-10	1.83e-11	5e-10
									7	5.0502e-10	-5.0583e-10	6.81e-12	-1.44e-12		10.5	-8.1e-13	-5e-10	1.83e-11	5e-10
									7.05	5.0502e-10	-5.0583e-10	6.35e-12	-7.9e-13		10.5	-9.1e-13	-5e-10	1.83e-11	5e-10
									7.1	5.0502e-10	-5.0583e-10	6.33e-12	2.25e-12		10.425	1.16e-12	-5e-10	1.83e-11	5e-10
									7.15	5.0502e-10	-5.0583e-10	7.3e-12	5e-13		10.35	6.7e-13	-5e-10	1.83e-11	5e-10
									7.2	5.0502e-10	-5.0583e-10	5.24e-12	-3.2e-13		10.275	-2.8e-13	-5e-10	1.83e-11	5e-10
									7.25	5.0502e-10	-5.0583e-10	7.98e-12	5.9e-13		10.2	-6.6e-13	-5e-10	1.83e-11	5e-10
									0	5.0502e-10	-5.0583e-10	7.98e-12	5.9e-13		10.125	-5.5e-13	-5e-10	1.83e-11	5e-10
															10.05	8.3e-13	-5e-10	1.83e-11	5e-10
															9.975	-6e-14	-5e-10	1.83e-11	5e-10
															9.9	-8.9e-13	-5e-10	1.83e-11	5e-10
															9.825	-1.83e-12	-5e-10	1.83e-11	5e-10
															9.75	-2.1e-13	-5e-10	1.83e-11	5e-10
															9.675	7.3e-13	-5e-10	1.83e-11	5e-10
															9.6	7e-14	-5e-10	1.83e-11	5e-10
															9.525	-1.24e-12	-5e-10	1.83e-11	5e-10
															9.45	-6.2e-13	-5e-10	1.83e-11	5e-10
															9.375	5.6e-13	-5e-10	1.83e-11	5e-10
															9.3	1.39e-12	-5e-10	1.83e-11	5e-10
															9.225	-2.8e-13	-5e-10	1.83e-11	5e-10
															9.15	-1.07e-12	-5e-10	1.83e-11	5e-10
															9.075	-1.7e-13	-5e-10	1.83e-11	5e-10
															9	8.5e-13	-5e-10	1.83e-11	5e-10
															8.925	7e-13	-5e-10	1.83e-11	5e-10
															8.85	-6e-14	-5e-10	1.83e-11	5e-10
															8.775	-1.06e-12	-5e-10	1.83e-11	5e-10
															8.7	-8e-14	-5e-10	1.83e-11	5e-10
															8.625	1.15e-12	-5e-10	1.83e-11	5e-10
															8.55	4.9e-13	-5e-10	1.83e-11	5e-10
															8.475	-9.4e-13	-5e-10	1.83e-11	5e-10
															8.4	5e-14	-5e-10	1.83e-11	5e-10
															8.325	-3.2e-13	-5e-10	1.83e-11	5e-10
															8.25	1.26e-12	-5e-10	1.83e-11	5e-10
															8.175	0	-5e-10	1.83e-11	5e-10
															8.1	-3e-13	-5e-10	1.83e-11	5e-10
															8.025	-1.11e-12	-5e-10	1.83e-11	5e-10
															7.95	1.3e-12	-5e-10	1.83e-11	5e-10
															7.875	1.2e-13	-5e-10	1.83e-11	5e-10
															7.8	-8.8e-13	-5e-10	1.83e-11	5e-10
															7.725	-1.37e-12	-5e-10	1.83e-11	5e-10
															7.65	-8.8e-13	-5e-10	1.83e-11	5e-10
															7.575	2.6e-13	-5e-10	1.83e-11	5e-10
															7.5	-3e-13	-5e-10	1.83e-11	5e-10
															7.425	-1.05e-12	-5e-10	1.83e-11	5e-10
															7.35	-1.51e-12	-5e-10	1.83e-11	5e-10
															7.275	-3.2e-13	-5e-10	1.83e-11	5e-10
															7.2	1.12e-12	-5e-10	1.83e-11	5e-10
															7.125	-2.2e-13	-5e-10	1.83e-11	5e-10
															7.05	-1.52e-12	-5e-10	1.83e-11	5e-10
															6.975	-7.5e-13	-5e-10	1.83e-11	5e-10
															6.9	1.54e-12	-5e-10	1.83e-11	5e-10
															6.825	7.8e-13	-5e-10	1.83e-11	5e-10
															6.75	-5e-14	-5e-10	1.83e-11	5e-10
															6.675	-9.9e-13	-5e-10	1.83e-11	5e-10
															6.6	-2e-13	-5e-10	1.83e-11	5e-10
															6.525	2.6e-13	-5e-10	1.83e-11	5e-10
															6.45	1.08e-12	-5e-10	1.83e-11	5e-10
															6.375	-5.8e-13	-5e-10	1.83e-11	5e-10
															6.3	-7.3e-13	-5e-10	1.83e-11	5e-10
															6.225	8.1e-13	-5e-10	1.83e-11	5e-10
															6.15	8.6e-13	-5e-10	1.83e-11	5e-10
															6.075	5.7e-13	-5e-10	1.83e-11	5e-10
															6	-1.14e-12	-5e-10	1.83e-11	5e-10
															5.925	-9.2e-13	-5e-10	1.83e-11	5e-10
															5.85	7.4e-13	-5e-10	1.83e-11	5e-10
															5.775	2.12e-12	-5e-10	1.83e-11	5e-10
															5.7	1e-13	-5e-10	1.83e-11	5e-10
															5.625	-8.9e-13	-5e-10	1.83e-11	5e-10
															5.55	-4.2e-13	-5e-10	1.83e-11	5e-10
															5.475	1.15e-12	-5e-10	1.83e-11	5e-10
															5.4	1.14e-12	-5e-10	1.83e-11	5e-10
															5.325	-7.6e-13	-5e-10	1.83e-11	5e-10
															5.25	-1e-12	-5e-10	1.83e-11	5e-10
															5.175	1.62e-12	-5e-10	1.83e-11	5e-10
															5.1	1.16e-12	-5e-10	1.83e-11	5e-10
															5.025	-1.5e-13	-5e-10	1.83e-11	5e-10
															4.95	-1.53e-12	-5e-10	1.83e-11	5e-10
															4.875	-1.08e-12	-5e-10	1.83e-11	5e-10
															4.8	9.5e-13	-5e-10	1.83e-11	5e-10
															4.725	8.4e-13	-5e-10	1.83e-11	5e-10
															4.65	-2.5e-13	-5e-10	1.83e-11	5e-10
															4.575	-1.65e-12	-5e-10	1.83e-11	5e-10
															4.5	-7.1e-13	-5e-10	1.83e-11	5e-10
															4.425	1.51e-12	-5e-10	1.83e-11	5e-10
															4.35	-2.3e-13	-5e-10	1.83e-11	5e-10
															4.275	-5e-14	-5e-10	1.83e-11	5e-10
															4.2	-9.5e-13	-5e-10	1.83e-11	5e-10
															4.125	2.8e-13	-5e-10	1.83e-11	5e-10
															4.05	1.6e-12	-5e-10	1.83e-11	5e-10
															3.975	-1.9e-13	-5e-10	1.83e-11	5e-10
															3.9	-7.6e-13	-5e-10	1.83e-11	5e-10
															3.825	-2.4e-13	-5e-10	1.83e-11	5e-10
															3.75	1.35e-12	-5e-10	1.83e-11	5e-10
															3.675	1.1e-12	-5e-10	1.83e-11	5e-10
															3.6	-1.23e-12	-5e-10	1.83e-11	5e-10
															3.525	-1.1e-12	-5e-10	1.83e-11	5e-10
															3.45	4e-13	-5e-10	1.83e-11	5e-10
															3.375	1.3e-12	-5e-10	1.83e-11	5e-10
															3.3	-1e-14	-5e-10	1.83e-11	5e-10
															3.225	-1.22e-12	-5e-10	1.83e-11	5e-10
															3.15	-3.5e-13	-5e-10	1.83e-11	5e-10
															3.075	-9e-14	-5e-10	1.83e-11	5e-10
															3	8e-13	-5e-10	1.83e-11	5e-10
															2.925	-1.17e-12	-5e-10	1.83e-11	5e-10
															2.85	-1.07e-12	-5e-10	1.83e-11	5e-10
															2.775	-3.4e-13	-5e-10	1.83e-11	5e-10
															2.7	1.21e-12	-5e-10	1.83e-11	5e-10
															2.625	1.02e-12	-5e-10	1.83e-11	5e-10
															2.55	-1.6e-12	-5e-10	1.83e-11	5e-10
															2.475	-4.4e-13	-5e-10	1.83e-11	5e-10
															2.4	1.5e-13	-5e-10	1.83e-11	5e-10
															2.325	1.36e-12	-5e-10	1.83e-11	5e-10
															2.25	-6.4e-13	-5e-10	1.83e-11	5e-10
															2.175	-1.07e-12	-5e-10	1.83e-11	5e-10
															2.1	-1e-13	-5e-10	1.83e-11	5e-10
															2.025	3.9e-13	-5e-10	1.83e-11	5e-10
															1.95	7.1e-13	-5e-10	1.83e-11	5e-10
															1.875	-2.9e-13	-5e-10	1.83e-11	5e-10
															1.8	-1.86e-12	-5e-10	1.83e-11	5e-10
															1.725	-1.4e-13	-5e-10	1.83e-11	5e-10
															1.65	1.1e-13	-5e-10	1.83e-11	5e-10
															1.575	-3e-14	-5e-10	1.83e-11	5e-10
															1.5	-1.27e-12	-5e-10	1.83e-11	5e-10
															1.425	-2.43e-12	-5e-10	1.83e-11	5e-10
															1.35	3.2e-13	-5e-10	1.83e-11	5e-10
															1.275	8.9e-13	-5e-10	1.83e-11	5e-10
															1.2	1.5e-13	-5e-10	1.83e-11	5e-10
															1.125	-1.02e-12	-5e-10	1.83e-11	5e-10
															1.05	1.4e-13	-5e-10	1.83e-11	5e-10
															0.975	8.6e-13	-5e-10	1.83e-11	5e-10
															0.9	7.2e-13	-5e-10	1.83e-11	5e-10
															0.825	-1.32e-12	-5e-10	1.83e-11	5e-10
															0.75	-8.5e-13	-5e-10	1.83e-11	5e-10
															0.675	5e-14	-5e-10	1.83e-11	5e-10
															0.6	4.8e-13	-5e-10	1.83e-11	5e-10
															0.525	9e-14	-5e-10	1.83e-11	5e-10
															0.45	-1.03e-12	-5e-10	1.83e-11	5e-10
															0.375	-9.4e-13	-5e-10	1.83e-11	5e-10
															0.3	7.7e-13	-5e-10	1.83e-11	5e-10
															0.225	1.08e-12	-5e-10	1.83e-11	5e-10
															0.15	3e-13	-5e-10	1.83e-11	5e-10
															0.075	-1.09e-12	-5e-10	1.83e-11	5e-10
															0	-1.2e-13	-5e-10	1.83e-11	5e-10

## Sheet: Fig.5f
		Programming						Cycle 2						Cycle 4						Cycle 6
		Vg	I_AuxG	Is	Ig	Id_L		Vg	I_AuxG	Is	Ig	Id_R		Vg	I_AuxG	Is	Ig	Id_R		Vg	I_AuxG	Is	Ig	Id_R
		0	-1e-12	5.2e-13	-7.1e-13	5.51e-12		0	-7e-14	-5.0078e-10	-6.4e-13	4.9996e-10		0	7.7e-13	-5.0066e-10	1.1e-13	5.0002e-10		0	8e-14	-5.0077e-10	-4e-13	5e-10
		0.055	3.6e-13	3.4e-13	-1.91e-12	4.5e-12		0.06	-5.5e-13	-5.0078e-10	9.4e-13	5.0005e-10		0.075	4.2e-13	-5.0066e-10	-1.24e-12	5.0004e-10		0.1	1.9e-13	-5.0077e-10	-1.2e-12	5.0001e-10
		0.11	2.14e-12	-3.5e-13	2.3e-13	4.67e-12		0.12	9e-14	-5.0078e-10	1.54e-12	4.9999e-10		0.15	-3e-14	-5.0066e-10	-1.2e-12	5.0003e-10		0.2	-5.6e-13	-5.0077e-10	-8e-14	5.0002e-10
		0.165	1.39e-12	-5.6e-13	-1.56e-12	5.25e-12		0.18	-3e-13	-5.0078e-10	5.6e-13	5.0001e-10		0.225	-1.6e-13	-5.0066e-10	-8.8e-13	4.9988e-10		0.3	-1.1e-13	-5.0077e-10	1.63e-12	5.0001e-10
		0.22	1.24e-12	4.7e-13	1.8e-13	5.34e-12		0.24	6.1e-13	-5.0078e-10	8.1e-13	4.9999e-10		0.3	5.3e-13	-5.0066e-10	3.3e-13	4.9997e-10		0.4	6.3e-13	-5.0077e-10	1.19e-12	5.0001e-10
		0.275	-3.2e-13	9e-14	1.22e-12	5.26e-12		0.3	7.4e-13	-5.0078e-10	7.9e-13	5e-10		0.375	-2.8e-13	-5.0066e-10	4.4e-13	5.0002e-10		0.5	7.8e-13	-5.0077e-10	-1.8e-13	5.0001e-10
		0.33	-8.4e-13	9e-14	3.3e-13	5.92e-12		0.36	1.33e-12	-5.0078e-10	-5.2e-13	4.9999e-10		0.45	3.1e-13	-5.0066e-10	1.84e-12	5.0005e-10		0.6	-1e-13	-5.0077e-10	-6.4e-13	5.0002e-10
		0.385	-1e-12	2.2e-13	1.49e-12	5.58e-12		0.42	1.42e-12	-5.0078e-10	2.1e-13	5e-10		0.525	4.8e-13	-5.0066e-10	1.41e-12	5.0004e-10		0.7	-6.4e-13	-5.0077e-10	1.8e-13	5.0003e-10
		0.44	-2.08e-12	4.3e-13	-2e-13	5.3e-12		0.48	1.3e-12	-5.0078e-10	-7.2e-13	5.0002e-10		0.6	1.4e-13	-5.0066e-10	8.1e-13	5.0002e-10		0.8	6e-13	-5.0077e-10	1.46e-12	5.0001e-10
		0.495	-1.62e-12	1.25e-12	2.8e-13	4.09e-12		0.54	5.5e-13	-5.0078e-10	-4.8e-13	5.0004e-10		0.675	5e-13	-5.0066e-10	8e-14	5.0005e-10		0.9	6e-13	-5.0077e-10	-5.1e-13	5.0002e-10
		0.55	1e-13	2.8e-13	-1.92e-12	4.14e-12		0.6	1.8e-13	-5.0078e-10	6.2e-13	5.0004e-10		0.75	1.3e-13	-5.0066e-10	0	5.0003e-10		1	2.4e-13	-5.0077e-10	-1.52e-12	5.0001e-10
		0.605	1.71e-12	-3.1e-13	-1e-13	4.08e-12		0.66	-4.4e-13	-5.0078e-10	-1.29e-12	5.0002e-10		0.825	6.7e-13	-5.0066e-10	-8.1e-13	5.0004e-10		1.1	-3e-14	-5.0077e-10	-1.15e-12	5.0001e-10
		0.66	1.61e-12	1e-14	2.8e-13	4.07e-12		0.72	2e-13	-5.0078e-10	-8.9e-13	5.0006e-10		0.9	-3e-14	-5.0066e-10	-1.01e-12	5.0001e-10		1.2	-2.7e-13	-5.0077e-10	7.7e-13	5.0001e-10
		0.715	1.36e-12	-5.7e-13	-3.1e-13	4.5e-12		0.78	3e-14	-5.0078e-10	-4.8e-13	5.0001e-10		0.975	-5.7e-13	-5.0066e-10	9e-14	5.0008e-10		1.3	8.6e-13	-5.0077e-10	1.31e-12	5e-10
		0.77	1.1e-12	-8.4e-13	1.88e-12	4.94e-12		0.84	1.2e-13	-5.0078e-10	-1.07e-12	5.0001e-10		1.05	-2.3e-13	-5.0066e-10	1.37e-12	5.0003e-10		1.4	1.04e-12	-5.0077e-10	-3.8e-13	5.0002e-10
		0.825	-2.8e-13	-4.3e-13	8.3e-13	4.57e-12		0.9	-6.3e-13	-5.0078e-10	1.3e-13	5.0002e-10		1.125	-1.7e-13	-5.0066e-10	1.73e-12	5.0002e-10		1.5	8e-14	-5.0077e-10	-7e-13	5.0002e-10
		0.88	8.8e-13	1.2e-13	1.97e-12	4.19e-12		0.96	3.3e-13	-5.0078e-10	2.6e-13	4.9997e-10		1.2	9.4e-13	-5.0066e-10	1.51e-12	5.0002e-10		1.6	3e-13	-5.0077e-10	1.85e-12	5.0002e-10
		0.935	-9e-13	5.7e-13	7.7e-13	4.16e-12		1.02	4e-13	-5.0078e-10	1.59e-12	5.0001e-10		1.275	9.8e-13	-5.0066e-10	4.3e-13	4.9999e-10		1.7	1.01e-12	-5.0077e-10	1.91e-12	5e-10
		0.99	-6.9e-13	1.8e-13	-2.8e-13	4.49e-12		1.08	-6e-14	-5.0078e-10	1.44e-12	5.0009e-10		1.35	8.5e-13	-5.0066e-10	-1e-12	5.0001e-10		1.8	2.13e-12	-5.0077e-10	5.3e-13	5.0003e-10
		1.045	7e-13	6.8e-13	5.3e-13	3.27e-12		1.14	9.5e-13	-5.0078e-10	1.78e-12	4.9999e-10		1.425	1.01e-12	-5.0066e-10	-3.2e-13	4.9998e-10		1.9	1.77e-12	-5.0077e-10	3.4e-13	5.0004e-10
		1.1	1.62e-12	-1e-14	-7.7e-13	3.55e-12		1.2	1.19e-12	-5.0078e-10	6.3e-13	5.0006e-10		1.5	8.9e-13	-5.0066e-10	4.3e-13	5.0004e-10		2	1.83e-12	-5.0077e-10	1.96e-12	5.0002e-10
		1.155	2.8e-12	-7.5e-13	1.56e-12	3.13e-12		1.26	1.1e-12	-5.0078e-10	1.24e-12	5.0001e-10		1.575	1.16e-12	-5.0066e-10	1.46e-12	5e-10		2.1	2.31e-12	-5.0077e-10	3.21e-12	5.0002e-10
		1.21	3.18e-12	-6.8e-13	1.19e-12	3.73e-12		1.32	1.66e-12	-5.0078e-10	-2.6e-13	4.9999e-10		1.65	1.29e-12	-5.0066e-10	1.94e-12	5.0006e-10		2.2	2.43e-12	-5.0077e-10	2.32e-12	5.0003e-10
		1.265	3.25e-12	-5.7e-13	3.2e-12	4.15e-12		1.38	1.83e-12	-5.0078e-10	9.9e-13	5.0004e-10		1.725	1.19e-12	-5.0066e-10	1.73e-12	5e-10		2.3	2.5e-12	-5.0077e-10	1.66e-12	5.0002e-10
		1.32	2.65e-12	-3.4e-13	1.53e-12	4.22e-12		1.44	2.41e-12	-5.0078e-10	3e-13	5.0001e-10		1.8	1.63e-12	-5.0066e-10	2.57e-12	4.9998e-10		2.4	2.22e-12	-5.0077e-10	8e-13	5.0002e-10
		1.375	3.06e-12	-2e-13	3.62e-12	4.33e-12		1.5	2.05e-12	-5.0078e-10	-1.9e-13	5.0002e-10		1.875	2.1e-12	-5.0066e-10	1.41e-12	5.0001e-10		2.5	3.23e-12	-5.0077e-10	3.74e-12	5.0001e-10
		1.43	1.67e-12	-6.8e-13	2.55e-12	4.23e-12		1.56	2.5e-12	-5.0078e-10	7.1e-13	4.9998e-10		1.95	2.91e-12	-5.0066e-10	1.19e-12	5.0005e-10		2.6	4.03e-12	-5.0077e-10	2.7e-12	5.0002e-10
		1.485	3.04e-12	8e-14	2.99e-12	3.47e-12		1.62	2.75e-12	-5.0078e-10	9.9e-13	5.0004e-10		2.025	2.35e-12	-5.0066e-10	-3.5e-13	5.0006e-10		2.7	3.79e-12	-5.0077e-10	1.83e-12	5.0002e-10
		1.54	2.64e-12	1.26e-12	2.11e-12	2.85e-12		1.68	3.01e-12	-5.0078e-10	1.2e-12	4.9996e-10		2.1	2.18e-12	-5.0066e-10	9.4e-13	5.0003e-10		2.8	4.3e-12	-5.0077e-10	3.96e-12	5.0002e-10
		1.595	4.52e-12	3e-14	1.34e-12	3.41e-12		1.74	3.94e-12	-5.0078e-10	3.13e-12	5.0004e-10		2.175	2.67e-12	-5.0066e-10	2.58e-12	5.0005e-10		2.9	5e-12	-5.0077e-10	5.95e-12	5.0002e-10
		1.65	5.26e-12	-5e-13	4.14e-12	2.28e-12		1.8	3.62e-12	-5.0078e-10	3.7e-12	4.9999e-10		2.25	2.55e-12	-5.0066e-10	2.24e-12	5.0011e-10		3	5.62e-12	-5.0077e-10	5.19e-12	5e-10
		1.705	5.62e-12	1.5e-13	2.81e-12	3.26e-12		1.86	4.83e-12	-5.0078e-10	4.65e-12	4.9997e-10		2.325	2.67e-12	-5.0066e-10	3.2e-12	5.0003e-10		3.1	5.3e-12	-5.0077e-10	3.29e-12	5.0002e-10
		1.76	6.25e-12	-3.8e-13	5.57e-12	3.09e-12		1.92	5.43e-12	-5.0078e-10	4.74e-12	5.0002e-10		2.4	3.63e-12	-5.0066e-10	4.19e-12	4.9997e-10		3.2	5.79e-12	-5.0077e-10	5.36e-12	5.0002e-10
		1.815	5.69e-12	-1.53e-12	5.28e-12	3.76e-12		1.98	6.11e-12	-5.0078e-10	5.65e-12	5.0002e-10		2.475	4.35e-12	-5.0066e-10	3.95e-12	5e-10		3.3	6.97e-12	-5.0077e-10	6.31e-12	5e-10
		1.87	6.4e-12	-1.2e-13	6.75e-12	3.76e-12		2.04	6.64e-12	-5.0078e-10	5.13e-12	5.0001e-10		2.55	5.07e-12	-5.0066e-10	3.43e-12	5.0005e-10		3.4	7.86e-12	-5.0077e-10	4.99e-12	5.0003e-10
		1.925	5.7e-12	1e-13	5.52e-12	5.19e-12		2.1	7.15e-12	-5.0078e-10	6.12e-12	5e-10		2.625	5.26e-12	-5.0066e-10	2.23e-12	5.0001e-10		3.5	7.39e-12	-5.0077e-10	5.09e-12	5.0002e-10
		1.98	7.21e-12	-3.7e-13	6.16e-12	3.71e-12		2.16	7.5e-12	-5.0078e-10	4.38e-12	5.0005e-10		2.7	5.31e-12	-5.0066e-10	2.81e-12	5e-10		3.6	7.96e-12	-5.0077e-10	6.43e-12	5.0002e-10
		2.035	7.21e-12	2.7e-13	5.02e-12	3.06e-12		2.22	8.13e-12	-5.0078e-10	5.96e-12	4.9998e-10		2.775	4.99e-12	-5.0066e-10	4.14e-12	4.9999e-10		3.7	8.47e-12	-5.0077e-10	8.87e-12	5.0003e-10
		2.09	9.05e-12	-1e-13	5.12e-12	2.97e-12		2.28	8.01e-12	-5.0078e-10	5.19e-12	5e-10		2.85	6.15e-12	-5.0066e-10	5.86e-12	5.0001e-10		3.8	9.08e-12	-5.0077e-10	6.85e-12	5.0002e-10
		2.145	9.78e-12	-2.3e-13	5.34e-12	3.28e-12		2.34	7.95e-12	-5.0078e-10	5.54e-12	5.0002e-10		2.925	6.48e-12	-5.0066e-10	6.31e-12	5e-10		3.9	9.9e-12	-5.0077e-10	7.18e-12	5.0002e-10
		2.2	9.58e-12	-6.6e-13	7.47e-12	3.02e-12		2.4	8.29e-12	-5.0078e-10	5.87e-12	4.9998e-10		3	7.48e-12	-5.0066e-10	6.01e-12	5.0001e-10		4	9.78e-12	-5.0077e-10	8.66e-12	5.0002e-10
		2.255	1.02e-11	-1.1e-12	7.29e-12	3.08e-12		2.46	7.69e-12	-5.0078e-10	6.29e-12	5.0001e-10		3.075	7.84e-12	-5.0066e-10	6.25e-12	5.0005e-10		4.1	1.034e-11	-5.0077e-10	9.43e-12	5e-10
		2.31	9.02e-12	-7.1e-13	9.55e-12	3.83e-12		2.52	8.1e-12	-5.0078e-10	7.64e-12	5e-10		3.15	8.6e-12	-5.0066e-10	7.16e-12	5.0007e-10		4.2	1.092e-11	-5.0077e-10	8.36e-12	5.0001e-10
		2.365	8.63e-12	2.9e-13	8.82e-12	3.58e-12		2.58	8.61e-12	-5.0078e-10	7.94e-12	5.0007e-10		3.225	8.64e-12	-5.0066e-10	5.56e-12	5.0005e-10		4.3	1.14e-11	-5.0077e-10	7.69e-12	5.0002e-10
		2.42	8.64e-12	-2e-13	9.19e-12	3.75e-12		2.64	8.54e-12	-5.0078e-10	8.24e-12	5.0005e-10		3.3	7.74e-12	-5.0066e-10	4.62e-12	4.9996e-10		4.4	1.119e-11	-5.0077e-10	8.15e-12	5.0002e-10
		2.475	8.52e-12	2.8e-13	8.82e-12	3.71e-12		2.7	1.008e-11	-5.0078e-10	9.87e-12	5.0005e-10		3.375	8.11e-12	-5.0066e-10	5.75e-12	5.0001e-10		4.5	1.17e-11	-5.0077e-10	9.92e-12	5.0002e-10
		2.53	9.67e-12	-5e-14	7.51e-12	3.03e-12		2.76	1.072e-11	-5.0078e-10	9.06e-12	5.0002e-10		3.45	8.83e-12	-5.0066e-10	7.37e-12	5.0005e-10		4.6	1.265e-11	-5.0077e-10	9.61e-12	5.0002e-10
		2.585	9.72e-12	1.4e-13	7.02e-12	3.61e-12		2.82	1.063e-11	-5.0078e-10	9.77e-12	4.9996e-10		3.525	8.97e-12	-5.0066e-10	9.12e-12	5.0002e-10		4.7	1.21e-11	-5.0077e-10	1.03e-11	5.0001e-10
		2.64	1.219e-11	6.4e-13	8.22e-12	2.6e-12		2.88	1.14e-11	-5.0078e-10	9.54e-12	5.0014e-10		3.6	8.8e-12	-5.0066e-10	9.15e-12	5.0002e-10		4.8	1.213e-11	-5.0077e-10	1.105e-11	5.0002e-10
		2.695	1.136e-11	-4e-13	8.68e-12	2.1e-12		2.94	1.147e-11	-5.0078e-10	8.76e-12	5.0002e-10		3.675	1e-11	-5.0066e-10	8.59e-12	4.9999e-10		4.9	1.325e-11	-5.0077e-10	1.19e-11	5.0002e-10
		2.75	1.239e-11	-8.1e-13	8.92e-12	3.76e-12		3	1.083e-11	-5.0078e-10	8.4e-12	5.0004e-10		3.75	1.061e-11	-5.0066e-10	7.5e-12	4.9999e-10		5	1.378e-11	-5.0077e-10	1.057e-11	5.0002e-10
		2.805	1.209e-11	-9.7e-13	1.071e-11	3.51e-12		3.06	1.189e-11	-5.0078e-10	9.5e-12	5.0002e-10		3.825	1.067e-11	-5.0066e-10	8.06e-12	5e-10		5.1	1.355e-11	-5.0077e-10	9.56e-12	5.0001e-10
		2.86	1.139e-11	-3.6e-13	9.75e-12	3.98e-12		3.12	1.297e-11	-5.0078e-10	8.07e-12	5.0003e-10		3.9	1.07e-11	-5.0066e-10	8.1e-12	5.0001e-10		5.2	1.397e-11	-5.0077e-10	1.213e-11	5.0002e-10
		2.915	1.19e-11	-1.5e-13	1.115e-11	3.74e-12		3.18	1.201e-11	-5.0078e-10	8.81e-12	5.0004e-10		3.975	1.064e-11	-5.0066e-10	8.2e-12	5.0004e-10		5.3	1.472e-11	-5.0077e-10	1.291e-11	5.0002e-10
		2.97	9.67e-12	2.3e-13	9.76e-12	2.83e-12		3.24	1.214e-11	-5.0078e-10	8.81e-12	5.0005e-10		4.05	1.057e-11	-5.0066e-10	8.87e-12	5.0003e-10		5.4	1.599e-11	-5.0077e-10	1.259e-11	5.0002e-10
		3.025	1.147e-11	-1e-13	9.91e-12	2.42e-12		3.3	1.157e-11	-5.0078e-10	9.47e-12	5.0003e-10		4.125	1.123e-11	-5.0066e-10	9.73e-12	4.9992e-10		5.5	1.583e-11	-5.0077e-10	1.147e-11	5.0002e-10
		3.08	1.12e-11	7.2e-13	8.49e-12	2.87e-12		3.36	1.219e-11	-5.0078e-10	1.093e-11	5e-10		4.2	1.133e-11	-5.0066e-10	1.154e-11	5.0008e-10		5.6	1.526e-11	-5.0077e-10	1.206e-11	5.0002e-10
		3.135	1.34e-11	-1.2e-13	9.25e-12	2.66e-12		3.42	1.291e-11	-5.0078e-10	1.041e-11	5.0001e-10		4.275	1.302e-11	-5.0066e-10	1.106e-11	5.0007e-10		5.7	1.59e-11	-5.0077e-10	1.282e-11	5.0003e-10
		3.19	1.439e-11	-1.4e-13	9.83e-12	2.6e-12		3.48	1.29e-11	-5.0078e-10	1.196e-11	5.0003e-10		4.35	1.355e-11	-5.0066e-10	8.88e-12	5.0002e-10		5.8	1.586e-11	-5.0077e-10	1.433e-11	5.0001e-10
		3.245	1.527e-11	-6.1e-13	1.145e-11	2.67e-12		3.54	1.302e-11	-5.0078e-10	1.101e-11	5.0002e-10		4.425	1.329e-11	-5.0066e-10	9.04e-12	4.9997e-10		5.9	1.712e-11	-5.0077e-10	1.315e-11	5.0002e-10
		3.3	1.456e-11	-6.3e-13	1.197e-11	3.15e-12		3.6	1.401e-11	-5.0078e-10	1.174e-11	5.0001e-10		4.5	1.29e-11	-5.0066e-10	1.023e-11	4.9995e-10		6	1.751e-11	-5.0077e-10	1.304e-11	5.0001e-10
		3.355	1.384e-11	-7e-14	1.18e-11	2.69e-12		3.66	1.409e-11	-5.0078e-10	1.232e-11	4.9999e-10		4.575	1.228e-11	-5.0066e-10	1.005e-11	4.9998e-10		6.1	1.796e-11	-5.0077e-10	1.381e-11	5.0002e-10
		3.41	1.313e-11	-5.5e-13	1.313e-11	3.45e-12		3.72	1.396e-11	-5.0078e-10	1.171e-11	4.9999e-10		4.65	1.366e-11	-5.0066e-10	1.165e-11	5.0001e-10		6.2	1.849e-11	-5.0077e-10	1.605e-11	5.0002e-10
		3.465	1.299e-11	4.7e-13	1.103e-11	3.27e-12		3.78	1.535e-11	-5.0078e-10	1.167e-11	5.0005e-10		4.725	1.427e-11	-5.0066e-10	1.288e-11	5.0006e-10		6.3	1.884e-11	-5.0077e-10	1.492e-11	5.0003e-10
		3.52	1.397e-11	7.4e-13	1.216e-11	2.51e-12		3.84	1.523e-11	-5.0078e-10	1.164e-11	5.0003e-10		4.8	1.423e-11	-5.0066e-10	1.315e-11	5.0002e-10		6.4	2.004e-11	-5.0077e-10	1.522e-11	5.0003e-10
		3.575	1.351e-11	1e-13	1.013e-11	2.5e-12		3.9	1.505e-11	-5.0078e-10	1.192e-11	5.0004e-10		4.875	1.469e-11	-5.0066e-10	1.211e-11	4.9999e-10		6.5	1.969e-11	-5.0077e-10	1.489e-11	5.0001e-10
		3.63	1.602e-11	-4e-14	1.163e-11	2.46e-12		3.96	1.524e-11	-5.0078e-10	1.092e-11	5.0001e-10		4.95	1.474e-11	-5.0066e-10	1.272e-11	5.0003e-10		6.6	2.021e-11	-5.0077e-10	1.704e-11	5.0002e-10
		3.685	1.503e-11	-2e-14	1.191e-11	2.37e-12		4.02	1.605e-11	-5.0078e-10	1.158e-11	5.0004e-10		5.025	1.539e-11	-5.0066e-10	1.13e-11	5.0002e-10		6.7	2.078e-11	-5.0077e-10	1.774e-11	5.0002e-10
		3.74	1.686e-11	-1.16e-12	1.24e-11	3.3e-12		4.08	1.588e-11	-5.0078e-10	1.151e-11	4.9999e-10		5.1	1.544e-11	-5.0066e-10	1.141e-11	5.0001e-10		6.8	2.23e-11	-5.0077e-10	1.664e-11	5e-10
		3.795	1.604e-11	-6.3e-13	1.272e-11	3.07e-12		4.14	1.592e-11	-5.0078e-10	1.168e-11	4.9999e-10		5.175	1.56e-11	-5.0066e-10	1.236e-11	5.0001e-10		6.9	2.049e-11	-5.0077e-10	1.578e-11	5.0002e-10
		3.85	1.662e-11	-5.2e-13	1.337e-11	4.22e-12		4.2	1.584e-11	-5.0078e-10	1.334e-11	5.0001e-10		5.25	1.565e-11	-5.0066e-10	1.399e-11	5.0002e-10		7	2.12e-11	-5.0077e-10	1.719e-11	5.0002e-10
		3.905	1.62e-11	-2.4e-13	1.525e-11	3.31e-12		4.26	1.621e-11	-5.0078e-10	1.229e-11	4.9996e-10		5.325	1.645e-11	-5.0066e-10	1.319e-11	5.0004e-10		7.1	2.225e-11	-5.0077e-10	1.835e-11	5.0002e-10
		3.96	1.49e-11	-2.3e-13	1.32e-11	3.73e-12		4.32	1.724e-11	-5.0078e-10	1.398e-11	5e-10		5.4	1.71e-11	-5.0066e-10	1.454e-11	5e-10		7.2	2.289e-11	-5.0077e-10	1.849e-11	5.0001e-10
		4.015	1.516e-11	5.4e-13	1.401e-11	3.4e-12		4.38	1.661e-11	-5.0078e-10	1.357e-11	5.001e-10		5.475	1.779e-11	-5.0066e-10	1.583e-11	5.0002e-10		7.3	2.284e-11	-5.0077e-10	1.678e-11	5e-10
		4.07	1.619e-11	8.3e-13	1.145e-11	2.96e-12		4.44	1.697e-11	-5.0078e-10	1.504e-11	5.0004e-10		5.55	1.835e-11	-5.0066e-10	1.444e-11	5.0005e-10		7.4	2.168e-11	-5.0077e-10	1.727e-11	5.0001e-10
		4.125	1.774e-11	-3.5e-13	1.379e-11	2.93e-12		4.5	1.839e-11	-5.0078e-10	1.528e-11	5.0003e-10		5.625	1.852e-11	-5.0066e-10	1.391e-11	5.0005e-10		7.5	2.267e-11	-5.0077e-10	1.871e-11	5.0002e-10
		4.18	1.929e-11	-4.5e-13	1.285e-11	2.27e-12		4.56	1.926e-11	-5.0078e-10	1.584e-11	4.9999e-10		5.7	1.755e-11	-5.0066e-10	1.388e-11	4.9998e-10		7.6	2.422e-11	-5.0077e-10	1.954e-11	5.0001e-10
		4.235	2.025e-11	1.02e-12	1.498e-11	3.2e-12		4.62	1.916e-11	-5.0078e-10	1.396e-11	5e-10		5.775	1.808e-11	-5.0066e-10	1.465e-11	5.0001e-10		7.7	2.477e-11	-5.0077e-10	1.827e-11	5.0003e-10
		4.29	1.891e-11	-3.3e-13	1.532e-11	2.68e-12		4.68	1.857e-11	-5.0078e-10	1.386e-11	5.0007e-10		5.85	1.832e-11	-5.0066e-10	1.5e-11	5e-10		7.8	2.392e-11	-5.0077e-10	1.834e-11	5.0002e-10
		4.345	1.894e-11	-8.3e-13	1.526e-11	3.3e-12		4.74	1.928e-11	-5.0078e-10	1.472e-11	5.0004e-10		5.925	1.873e-11	-5.0066e-10	1.581e-11	4.9994e-10		7.9	2.396e-11	-5.0077e-10	1.923e-11	5.0002e-10
		4.4	1.832e-11	-3e-14	1.605e-11	3.3e-12		4.8	1.892e-11	-5.0078e-10	1.358e-11	5.0005e-10		6	1.929e-11	-5.0066e-10	1.679e-11	5e-10		8	2.461e-11	-5.0077e-10	2.054e-11	5.0002e-10
		4.455	1.781e-11	-7.5e-13	1.708e-11	3.35e-12		4.86	1.894e-11	-5.0078e-10	1.422e-11	5.0001e-10		6.075	1.971e-11	-5.0066e-10	1.708e-11	4.9997e-10		8.1	2.5e-11	-5.0077e-10	2.067e-11	5.0001e-10
		4.51	1.635e-11	4e-14	1.561e-11	3.41e-12		4.92	1.908e-11	-5.0078e-10	1.368e-11	5.0003e-10		6.15	2.048e-11	-5.0066e-10	1.509e-11	4.9992e-10		8.2	2.611e-11	-5.0077e-10	1.917e-11	5.0003e-10
		4.565	1.849e-11	-2.5e-13	1.393e-11	3.13e-12		4.98	1.919e-11	-5.0078e-10	1.524e-11	5.0004e-10		6.225	2.06e-11	-5.0066e-10	1.604e-11	5.0002e-10		8.3	2.576e-11	-5.0077e-10	2.029e-11	5.0002e-10
		4.62	1.948e-11	3.2e-13	1.472e-11	2.56e-12		5.04	1.994e-11	-5.0078e-10	1.578e-11	5e-10		6.3	2.01e-11	-5.0066e-10	1.572e-11	5.0001e-10		8.4	2.659e-11	-5.0077e-10	2.11e-11	5.0002e-10
		4.675	1.993e-11	1.4e-13	1.477e-11	2.68e-12		5.1	1.977e-11	-5.0078e-10	1.66e-11	5.0001e-10		6.375	2.065e-11	-5.0066e-10	1.522e-11	5.0004e-10		8.5	2.677e-11	-5.0077e-10	2.242e-11	5.0006e-10
		4.73	2.185e-11	-2.5e-13	1.562e-11	2.19e-12		5.16	2.05e-11	-5.0078e-10	1.685e-11	4.9996e-10		6.45	1.957e-11	-5.0066e-10	1.639e-11	5e-10		8.6	2.807e-11	-5.0077e-10	2.193e-11	5.0001e-10
		4.785	2.096e-11	-9.3e-13	1.717e-11	1.99e-12		5.22	1.996e-11	-5.0078e-10	1.71e-11	4.9999e-10		6.525	2.06e-11	-5.0066e-10	1.764e-11	5.0002e-10		8.7	2.797e-11	-5.0077e-10	2.163e-11	5.0001e-10
		4.84	2.092e-11	-7e-14	1.685e-11	3.44e-12		5.28	2.183e-11	-5.0078e-10	1.909e-11	5.0004e-10		6.6	2.174e-11	-5.0066e-10	1.776e-11	5.0002e-10		8.8	2.75e-11	-5.0077e-10	2.164e-11	5.0002e-10
		4.895	2.048e-11	-4.9e-13	1.828e-11	2.71e-12		5.34	2.14e-11	-5.0078e-10	1.792e-11	5.0001e-10		6.675	2.229e-11	-5.0066e-10	1.694e-11	5.0001e-10		8.9	2.752e-11	-5.0077e-10	2.228e-11	5.0002e-10
		4.95	2.033e-11	1.3e-13	1.746e-11	3.31e-12		5.4	2.262e-11	-5.0078e-10	1.729e-11	5.0001e-10		6.75	2.172e-11	-5.0066e-10	1.68e-11	5.0007e-10		9	2.907e-11	-5.0077e-10	2.348e-11	5e-10
		5.005	2.081e-11	7.9e-13	1.824e-11	2.04e-12		5.46	2.26e-11	-5.0078e-10	1.725e-11	5.0002e-10		6.825	2.246e-11	-5.0066e-10	1.692e-11	5.0001e-10		9.1	2.874e-11	-5.0077e-10	2.262e-11	5.0002e-10
		5.06	2.089e-11	7.1e-13	1.587e-11	3.25e-12		5.52	2.228e-11	-5.0078e-10	1.728e-11	5.0002e-10		6.9	2.228e-11	-5.0066e-10	1.655e-11	4.9997e-10		9.2	2.908e-11	-5.0077e-10	2.254e-11	5e-10
		5.115	2.198e-11	-5.1e-10	1.72e-11	5.1e-10		5.58	2.289e-11	-5.0078e-10	1.662e-11	5.0005e-10		6.975	2.163e-11	-5.0066e-10	1.691e-11	5.0003e-10		9.3	2.916e-11	-5.0077e-10	2.36e-11	5.0002e-10
		5.17	2.293e-11	-5.1e-10	1.653e-11	5.1e-10		5.64	2.266e-11	-5.0078e-10	1.852e-11	5.0002e-10		7.05	2.229e-11	-5.0066e-10	1.841e-11	5e-10		9.4	2.955e-11	-5.0077e-10	2.501e-11	5e-10
		5.225	2.389e-11	-5.1e-10	1.669e-11	5.1e-10		5.7	2.263e-11	-5.0078e-10	1.722e-11	5.0005e-10		7.125	2.323e-11	-5.0066e-10	1.926e-11	5.0003e-10		9.5	3.015e-11	-5.0077e-10	2.401e-11	5.0001e-10
		5.28	2.494e-11	-5.1e-10	1.966e-11	5.1e-10		5.76	2.227e-11	-5.0078e-10	1.792e-11	5e-10		7.2	2.317e-11	-5.0066e-10	1.904e-11	5.0002e-10		9.6	3.013e-11	-5.0077e-10	2.359e-11	5.0002e-10
		5.335	2.422e-11	-5.1e-10	1.856e-11	5.1e-10		5.82	2.301e-11	-5.0078e-10	1.834e-11	5.0003e-10		7.275	2.39e-11	-5.0066e-10	2.026e-11	5.0003e-10		9.7	2.996e-11	-5.0077e-10	2.359e-11	5e-10
		5.39	2.271e-11	-5.1e-10	2.04e-11	5.1e-10		5.88	2.251e-11	-5.0078e-10	1.91e-11	5.0002e-10		7.35	2.454e-11	-5.0066e-10	1.964e-11	5.0001e-10		9.8	3.053e-11	-5.0077e-10	2.584e-11	5.0002e-10
		5.445	2.273e-11	-5.1e-10	2.058e-11	5.1e-10		5.94	2.318e-11	-5.0078e-10	1.978e-11	4.9996e-10		7.425	2.351e-11	-5.0066e-10	1.862e-11	5.0001e-10		9.9	3.163e-11	-5.0077e-10	2.57e-11	5.0001e-10
		5.5	2.26e-11	-5.1e-10	1.909e-11	5.1e-10		6	2.436e-11	-5.0078e-10	2.08e-11	5.0006e-10		7.5	2.375e-11	-5.0066e-10	1.827e-11	5.0015e-10		10	3.223e-11	-5.0077e-10	2.448e-11	5.0002e-10
		6	2.26e-11	-5.1e-10	1.909e-11	5.1e-10		6.06	2.41e-11	-5.0078e-10	2.03e-11	5.0008e-10		7.575	2.401e-11	-5.0066e-10	1.962e-11	5.0001e-10		10.1	3.219e-11	-5.0077e-10	2.427e-11	5.0002e-10
								6.12	2.469e-11	-5.0078e-10	2.081e-11	5.0004e-10		7.65	2.424e-11	-5.0066e-10	1.94e-11	5.0005e-10		10.2	3.208e-11	-5.0077e-10	2.617e-11	5.0003e-10
								6.18	2.513e-11	-5.0078e-10	2.094e-11	5.0003e-10		7.725	2.442e-11	-5.0066e-10	1.993e-11	4.9992e-10		10.3	3.27e-11	-5.0077e-10	2.815e-11	5.0002e-10
								6.24	2.534e-11	-5.0078e-10	2.018e-11	4.9997e-10		7.8	2.504e-11	-5.0066e-10	2.163e-11	5.0001e-10		10.4	3.412e-11	-5.0077e-10	2.752e-11	5.0002e-10
								6.3	2.556e-11	-5.0078e-10	2.024e-11	5.0001e-10		7.875	2.539e-11	-5.0066e-10	2.182e-11	5.0003e-10		10.5	3.369e-11	-5.0077e-10	2.632e-11	5.0002e-10
								6.36	2.505e-11	-5.0078e-10	2.036e-11	5.0004e-10		7.95	2.509e-11	-5.0066e-10	2.074e-11	5.0002e-10		10.6	3.36e-11	-5.0077e-10	2.725e-11	5.0003e-10
								6.42	2.638e-11	-5.0078e-10	2.002e-11	5e-10		8.025	2.476e-11	-5.0066e-10	1.953e-11	5.0003e-10		10.7	3.43e-11	-5.0077e-10	2.966e-11	5.0003e-10
								6.48	2.53e-11	-5.0078e-10	1.893e-11	5.0007e-10		8.1	2.551e-11	-5.0066e-10	2.008e-11	5.0011e-10		10.8	3.534e-11	-5.0077e-10	2.876e-11	5e-10
								6.54	2.605e-11	-5.0078e-10	1.956e-11	4.9998e-10		8.175	2.566e-11	-5.0066e-10	2.16e-11	5.0003e-10		10.9	3.62e-11	-5.0077e-10	2.814e-11	5.0004e-10
								6.6	2.507e-11	-5.0078e-10	1.923e-11	5.0003e-10		8.25	2.51e-11	-5.0066e-10	2.277e-11	5.0004e-10		11	3.559e-11	-5.0077e-10	2.825e-11	5.0002e-10
								6.66	2.528e-11	-5.0078e-10	2.025e-11	5.0002e-10		8.325	2.572e-11	-5.0066e-10	2.226e-11	4.9996e-10		11.1	3.568e-11	-5.0077e-10	2.905e-11	5e-10
								6.72	2.607e-11	-5.0078e-10	2.008e-11	5.0001e-10		8.4	2.703e-11	-5.0066e-10	2.141e-11	5.0005e-10		11.2	3.607e-11	-5.0077e-10	3.101e-11	5.0002e-10
								6.78	2.561e-11	-5.0078e-10	2.089e-11	5e-10		8.475	2.769e-11	-5.0066e-10	2.109e-11	5.0004e-10		11.3	3.711e-11	-5.0077e-10	3.047e-11	5.0003e-10
								6.84	2.613e-11	-5.0078e-10	2.191e-11	4.9999e-10		8.55	2.674e-11	-5.0066e-10	2.148e-11	5e-10		11.4	3.801e-11	-5.0077e-10	3.019e-11	5.0003e-10
								6.9	2.592e-11	-5.0078e-10	2.256e-11	5.0002e-10		8.625	2.695e-11	-5.0066e-10	2.078e-11	5e-10		11.5	3.765e-11	-5.0077e-10	2.974e-11	5.0002e-10
								6.96	2.641e-11	-5.0078e-10	2.268e-11	4.9999e-10		8.7	2.643e-11	-5.0066e-10	2.142e-11	5.0003e-10		11.6	3.799e-11	-5.0077e-10	3.08e-11	5.0003e-10
								7.02	2.719e-11	-5.0078e-10	2.323e-11	4.9998e-10		8.775	2.716e-11	-5.0066e-10	2.275e-11	5.0004e-10		11.7	3.924e-11	-5.0077e-10	3.164e-11	5.0002e-10
								7.08	2.705e-11	-5.0078e-10	2.223e-11	5.0005e-10		8.85	2.742e-11	-5.0066e-10	2.392e-11	5.0001e-10		11.8	4e-11	-5.0077e-10	3.017e-11	5.0001e-10
								7.14	2.728e-11	-5.0078e-10	2.348e-11	4.9999e-10		8.925	2.827e-11	-5.0066e-10	2.286e-11	5.0005e-10		11.9	4.022e-11	-5.0077e-10	2.996e-11	5e-10
								7.2	2.741e-11	-5.0078e-10	2.24e-11	5.0001e-10		9	2.904e-11	-5.0066e-10	2.386e-11	5.0004e-10		12	3.967e-11	-5.0077e-10	3.156e-11	5.0001e-10
								7.26	2.806e-11	-5.0078e-10	2.296e-11	5.0003e-10		9.075	2.9e-11	-5.0066e-10	2.31e-11	5.0005e-10		12.1	4.076e-11	-5.0077e-10	3.286e-11	5.0002e-10
								7.32	2.839e-11	-5.0078e-10	2.288e-11	5.0007e-10		9.15	2.916e-11	-5.0066e-10	2.206e-11	5.0005e-10		12.2	4.177e-11	-5.0077e-10	3.291e-11	5e-10
								7.38	2.842e-11	-5.0078e-10	2.196e-11	5.0003e-10		9.225	2.853e-11	-5.0066e-10	2.17e-11	5.0005e-10		12.3	4.204e-11	-5.0077e-10	3.16e-11	5.0003e-10
								7.44	2.875e-11	-5.0078e-10	2.218e-11	4.9999e-10		9.3	2.8e-11	-5.0066e-10	2.247e-11	4.9999e-10		12.4	4.195e-11	-5.0077e-10	3.192e-11	4.9997e-10
								7.5	2.829e-11	-5.0078e-10	2.12e-11	4.9997e-10		9.375	2.819e-11	-5.0066e-10	2.459e-11	4.9998e-10		12.5	4.114e-11	-5.0077e-10	3.353e-11	5.0002e-10
								7.56	2.764e-11	-5.0078e-10	2.235e-11	5e-10		9.45	2.939e-11	-5.0066e-10	2.574e-11	5.0005e-10		12.6	4.329e-11	-5.0077e-10	3.516e-11	5.0004e-10
								7.62	2.776e-11	-5.0078e-10	2.317e-11	5e-10		9.525	2.97e-11	-5.0066e-10	2.499e-11	5.0002e-10		12.7	4.401e-11	-5.0077e-10	3.461e-11	5.0001e-10
								7.68	2.809e-11	-5.0078e-10	2.232e-11	5.0002e-10		9.6	3.051e-11	-5.0066e-10	2.44e-11	5.0001e-10		12.8	4.529e-11	-5.0077e-10	3.421e-11	5.0002e-10
								7.74	2.819e-11	-5.0078e-10	2.395e-11	5.0003e-10		9.675	3.097e-11	-5.0066e-10	2.429e-11	5.0007e-10		12.9	4.449e-11	-5.0077e-10	3.495e-11	5e-10
								7.8	2.86e-11	-5.0078e-10	2.38e-11	5.0003e-10		9.75	3.123e-11	-5.0066e-10	2.415e-11	5e-10		13	4.532e-11	-5.0077e-10	3.693e-11	5.0002e-10
								7.86	2.821e-11	-5.0078e-10	2.428e-11	4.9997e-10		9.825	3.08e-11	-5.0066e-10	2.304e-11	5.0001e-10		13.1	4.608e-11	-5.0077e-10	3.756e-11	5.0001e-10
								7.92	2.899e-11	-5.0078e-10	2.477e-11	5.001e-10		9.9	3.026e-11	-5.0066e-10	2.404e-11	5.0001e-10		13.2	4.731e-11	-5.0077e-10	3.646e-11	5.0002e-10
								7.98	2.882e-11	-5.0078e-10	2.471e-11	5.0002e-10		9.975	3.091e-11	-5.0066e-10	2.538e-11	5.0001e-10		13.3	4.673e-11	-5.0077e-10	3.658e-11	5.0001e-10
								8.04	2.879e-11	-5.0078e-10	2.535e-11	5.0006e-10		10.05	3.14e-11	-5.0066e-10	2.589e-11	4.9998e-10		13.4	4.743e-11	-5.0077e-10	3.74e-11	5.0002e-10
								8.1	2.973e-11	-5.0078e-10	2.408e-11	4.9999e-10		10.125	3.181e-11	-5.0066e-10	2.624e-11	5.0003e-10		13.5	4.851e-11	-5.0077e-10	3.942e-11	4.9997e-10
								8.16	2.979e-11	-5.0078e-10	2.419e-11	4.9999e-10		10.2	3.263e-11	-5.0066e-10	2.674e-11	5.0002e-10		13.6	4.92e-11	-5.0077e-10	3.859e-11	5.0002e-10
								8.22	3.001e-11	-5.0078e-10	2.448e-11	5.0001e-10		10.275	3.322e-11	-5.0066e-10	2.676e-11	5.0002e-10		13.7	4.956e-11	-5.0077e-10	3.804e-11	5.0002e-10
								8.28	3.07e-11	-5.0078e-10	2.354e-11	5.0004e-10		10.35	3.311e-11	-5.0066e-10	2.475e-11	5.0003e-10		13.8	4.936e-11	-5.0077e-10	3.953e-11	5.0002e-10
								8.34	3.033e-11	-5.0078e-10	2.39e-11	5e-10		10.425	3.3e-11	-5.0066e-10	2.482e-11	4.9995e-10		13.9	5.012e-11	-5.0077e-10	4.106e-11	5e-10
								8.4	3.091e-11	-5.0078e-10	2.356e-11	5.0003e-10		10.5	3.282e-11	-5.0066e-10	2.645e-11	5.0003e-10		14	5.21e-11	-5.0077e-10	4.116e-11	5.0003e-10
								8.46	3.004e-11	-5.0078e-10	2.394e-11	5.0004e-10		10.575	3.393e-11	-5.0066e-10	2.747e-11	5.0003e-10		14.1	5.325e-11	-5.0077e-10	4.074e-11	4.9997e-10
								8.52	3.042e-11	-5.0078e-10	2.377e-11	5.0003e-10		10.65	3.368e-11	-5.0066e-10	2.756e-11	5.0001e-10		14.2	5.311e-11	-5.0077e-10	4.06e-11	5.0003e-10
								8.58	3.006e-11	-5.0078e-10	2.346e-11	5.0003e-10		10.725	3.402e-11	-5.0066e-10	2.853e-11	4.9998e-10		14.3	5.294e-11	-5.0077e-10	4.229e-11	5.0004e-10
								8.64	3.088e-11	-5.0078e-10	2.564e-11	5.0005e-10		10.8	3.481e-11	-5.0066e-10	2.843e-11	5.0002e-10		14.4	5.449e-11	-5.0077e-10	4.39e-11	5.0003e-10
								8.7	3.062e-11	-5.0078e-10	2.414e-11	5.0003e-10		10.875	3.539e-11	-5.0066e-10	2.82e-11	5.0002e-10		14.5	5.547e-11	-5.0077e-10	4.433e-11	5.0002e-10
								8.76	3.112e-11	-5.0078e-10	2.587e-11	5.0005e-10		10.95	3.511e-11	-5.0066e-10	2.779e-11	4.9998e-10		14.6	5.559e-11	-5.0077e-10	4.346e-11	5.0002e-10
								8.82	3.081e-11	-5.0078e-10	2.606e-11	5.0002e-10		11.025	3.49e-11	-5.0066e-10	2.786e-11	5.0002e-10		14.7	5.574e-11	-5.0077e-10	4.467e-11	5.0002e-10
								8.88	3.111e-11	-5.0078e-10	2.576e-11	5e-10		11.1	3.56e-11	-5.0066e-10	2.785e-11	4.9999e-10		14.8	5.683e-11	-5.0077e-10	4.639e-11	5.0006e-10
								8.94	3.143e-11	-5.0078e-10	2.805e-11	5.0002e-10		11.175	3.61e-11	-5.0066e-10	2.849e-11	5.0002e-10		14.9	5.817e-11	-5.0077e-10	4.651e-11	5.0002e-10
								9	3.27e-11	-5.0078e-10	2.664e-11	5.0001e-10		11.25	3.547e-11	-5.0066e-10	2.937e-11	5.0002e-10		15	5.893e-11	-5.0077e-10	4.658e-11	5e-10
								9.06	3.255e-11	-5.0078e-10	2.756e-11	5.0007e-10		11.325	3.719e-11	-5.0066e-10	3.056e-11	4.9995e-10		15.1	5.931e-11	-5.0077e-10	4.616e-11	5.0001e-10
								9.12	3.295e-11	-5.0078e-10	2.682e-11	5.0001e-10		11.4	3.763e-11	-5.0066e-10	3.146e-11	4.9995e-10		15.2	6.002e-11	-5.0077e-10	4.798e-11	5.0002e-10
								9.18	3.287e-11	-5.0078e-10	2.662e-11	4.9999e-10		11.475	3.892e-11	-5.0066e-10	2.984e-11	5.0002e-10		15.3	6.143e-11	-5.0077e-10	4.867e-11	5.0001e-10
								9.24	3.275e-11	-5.0078e-10	2.737e-11	5.0001e-10		11.55	3.774e-11	-5.0066e-10	2.918e-11	5.0004e-10		15.4	6.227e-11	-5.0077e-10	4.934e-11	5.0001e-10
								9.3	3.327e-11	-5.0078e-10	2.623e-11	5.0002e-10		11.625	3.775e-11	-5.0066e-10	2.986e-11	4.9996e-10		15.5	6.273e-11	-5.0077e-10	4.818e-11	5.0002e-10
								9.36	3.328e-11	-5.0078e-10	2.652e-11	5e-10		11.7	3.875e-11	-5.0066e-10	3.06e-11	5.0005e-10		15.6	6.295e-11	-5.0077e-10	4.856e-11	5.0001e-10
								9.42	3.359e-11	-5.0078e-10	2.598e-11	5.0004e-10		11.775	3.867e-11	-5.0066e-10	3.159e-11	5.0002e-10		15.7	6.384e-11	-5.0077e-10	5.018e-11	5.0001e-10
								9.48	3.294e-11	-5.0078e-10	2.586e-11	5.0004e-10		11.85	3.951e-11	-5.0066e-10	3.175e-11	5.0001e-10		15.8	6.574e-11	-5.0077e-10	5.137e-11	4.9997e-10
								9.54	3.398e-11	-5.0078e-10	2.604e-11	5e-10		11.925	3.973e-11	-5.0066e-10	3.35e-11	5.0002e-10		15.9	6.608e-11	-5.0077e-10	5.092e-11	5.0002e-10
								9.6	3.323e-11	-5.0078e-10	2.602e-11	5.0004e-10		12	4.043e-11	-5.0066e-10	3.382e-11	5.0002e-10		16	6.698e-11	-5.0077e-10	5.051e-11	4.9998e-10
								9.66	3.32e-11	-5.0078e-10	2.772e-11	5e-10		12.075	4.116e-11	-5.0066e-10	3.262e-11	5e-10		16.1	6.69e-11	-5.0077e-10	5.16e-11	5.0004e-10
								9.72	3.343e-11	-5.0078e-10	2.783e-11	5e-10		12.15	4.078e-11	-5.0066e-10	3.073e-11	5.0002e-10		16.2	6.875e-11	-5.0077e-10	5.443e-11	5.0004e-10
								9.78	3.37e-11	-5.0078e-10	2.737e-11	5.0004e-10		12.225	4.176e-11	8.4e-13	3.157e-11	2.93e-12		16.3	7.02e-11	-5.0077e-10	5.448e-11	5.0001e-10
								9.84	3.432e-11	-5.0078e-10	2.902e-11	5.0009e-10		12.3	4.16e-11	-1.7e-13	3.281e-11	3.3e-12		16.4	7.04e-11	-5.0077e-10	5.395e-11	5.0001e-10
								9.9	3.432e-11	-5.0078e-10	2.824e-11	5.0002e-10		12.375	4.194e-11	-6.8e-13	3.314e-11	2.78e-12		16.5	7.06e-11	-5.0077e-10	5.418e-11	5.0001e-10
								9.96	3.476e-11	-5.0078e-10	2.868e-11	5e-10		12.45	4.169e-11	-4e-13	3.34e-11	2.34e-12		16.6	7.084e-11	-5.0077e-10	5.722e-11	5.0002e-10
								10.02	3.553e-11	-5.0078e-10	2.893e-11	5.0001e-10		12.525	4.252e-11	9e-14	3.519e-11	1.26e-12		16.7	7.296e-11	-5.0077e-10	5.704e-11	5.0002e-10
								10.08	3.589e-11	-5.0078e-10	2.874e-11	5e-10		12.6	4.324e-11	-3.8e-13	3.561e-11	1.4e-13		16.8	7.405e-11	-5.0077e-10	5.711e-11	5e-10
								10.14	3.559e-11	-5.0078e-10	2.882e-11	5e-10		12.675	4.441e-11	-1.4e-13	3.522e-11	1.21e-12		16.9	7.475e-11	-5.0077e-10	5.587e-11	5.0001e-10
								10.2	3.595e-11	-5.0078e-10	2.833e-11	4.9999e-10		12.75	4.446e-11	1.07e-12	3.362e-11	1.93e-12		17	7.46e-11	-5.0077e-10	5.762e-11	5.0002e-10
								10.26	3.624e-11	-5.0078e-10	2.992e-11	5.0003e-10								17.1	7.546e-11	-5.0077e-10	6.042e-11	5.0002e-10
								10.32	3.641e-11	-5.0078e-10	2.814e-11	5.0001e-10								17.2	7.628e-11	-5.0077e-10	6.129e-11	5.0003e-10
								10.38	3.599e-11	-5.0078e-10	2.825e-11	5.0004e-10								17.3	7.797e-11	-5.0077e-10	6.002e-11	5.0002e-10
								10.44	3.677e-11	-5.0078e-10	2.862e-11	5.0006e-10								17.4	7.846e-11	-5.0077e-10	6.021e-11	5.0001e-10
								10.5	3.627e-11	-5.0078e-10	2.815e-11	4.9997e-10								17.5	7.929e-11	-5.0077e-10	6.186e-11	5.001e-10
								10.56	3.621e-11	-5.0078e-10	2.87e-11	4.9999e-10								17.6	8.1e-11	-5.0077e-10	6.259e-11	5.0002e-10
								10.62	3.629e-11	-5.0078e-10	2.982e-11	5e-10								17.7	8.113e-11	-5.0077e-10	6.114e-11	4.9999e-10
								10.68	3.648e-11	-5.0078e-10	2.888e-11	4.9997e-10								17.8	8.179e-11	-5.0077e-10	6.233e-11	5.0001e-10
								10.74	3.639e-11	-1.13e-12	3.086e-11	3.21e-12								17.9	8.322e-11	-5.0077e-10	6.418e-11	5.0001e-10
								10.8	3.676e-11	-7e-13	3.034e-11	3.89e-12								18	8.443e-11	-5.0077e-10	6.543e-11	5.0002e-10
								10.86	3.739e-11	-2.7e-13	3.143e-11	2.62e-12								18.1	8.571e-11	2.4e-13	6.516e-11	2.79e-12
								10.92	3.774e-11	-9e-13	3.252e-11	3.03e-12								18.2	8.688e-11	6.4e-13	6.513e-11	4.29e-12
								10.98	3.852e-11	-6.4e-13	3.138e-11	2.04e-12								18.3	8.757e-11	-1.8e-13	6.621e-11	3.45e-12
								11.04	3.897e-11	-3.3e-13	3.213e-11	1.02e-12								18.4	8.839e-11	-1.37e-12	6.991e-11	2.75e-12
								11.1	3.961e-11	-2.4e-13	3.209e-11	2.55e-12								18.5	9.102e-11	-6.1e-13	6.993e-11	1.05e-12
								11.16	3.977e-11	-2.9e-13	3.062e-11	1.55e-12								18.6	9.304e-11	7.7e-13	7e-11	2.59e-12

## Sheet: Fig.5g
	Cycle 1						Cycle 3						Cycle 5						Cycle 7
	Vg	Is	Ig	Id_L	Id_R		Vg	Is	Ig	Id_L	Id_R		Vg	Is	Ig	Id_L	Id_R		Vg	Is	Ig	Id_L	Id_R
	0	-5.0079e-10	9.3e-13	4.999e-10	-8.12e-12		0	-5.0077e-10	8.4e-13	4.999e-10	-4.88e-12		0	-2.9871e-10	-6.3e-13	4.9993e-10	-2.83e-12		0	-5.0079e-10	8.1e-13	4.9991e-10	-3.13e-12
	0.06	-5.0075e-10	-9e-14	4.999e-10	-6.21e-12		0.075	-5.0079e-10	8.4e-13	4.999e-10	-2.74e-12		0.1	-3.5129e-10	6.7e-13	4.9993e-10	-3.31e-12		0.124	-5.0077e-10	1.32e-12	4.9991e-10	-3.51e-12
	0.12	-5.0081e-10	-1e-13	4.9995e-10	-7.37e-12		0.15	-4.3425e-10	1.6e-12	4.999e-10	-1.19e-12		0.2	-5.0076e-10	6.7e-13	4.9993e-10	-2.91e-12		0.25	-5.008e-10	9.2e-13	4.9988e-10	-3.7e-12
	0.18	-4.3678e-10	-7.2e-13	4.9998e-10	-7.32e-12		0.225	-3.808e-10	7.5e-13	4.999e-10	-9.7e-13		0.3	-4.1092e-10	1.23e-12	4.9993e-10	-2.11e-12		0.374	-5.0079e-10	1.12e-12	4.9993e-10	-3.48e-12
	0.24	-5.0078e-10	1e-14	4.9993e-10	-6.5e-12		0.3	-4.4176e-10	5.8e-13	4.9994e-10	-2.87e-12		0.4	-5.0081e-10	2.68e-12	4.9993e-10	-2.3e-12		0.5	-5.0079e-10	1.8e-12	4.9991e-10	-4.06e-12
	0.3	-5.008e-10	5.2e-13	4.9986e-10	-5.26e-12		0.375	-3.699e-10	9.1e-13	4.999e-10	-4.09e-12		0.5	-5.0077e-10	2.66e-12	4.9993e-10	-6.7e-13		0.624	-5.0077e-10	1.33e-12	4.9991e-10	-3.64e-12
	0.36	-5.0082e-10	6.2e-13	4.9995e-10	-5.71e-12		0.45	-5.008e-10	1.26e-12	4.9991e-10	-2.3e-12		0.6	-3.6505e-10	1.12e-12	4.9993e-10	-1.64e-12		0.75	-5.0079e-10	1.63e-12	4.9991e-10	-3.78e-12
	0.42	-5.0076e-10	1.24e-12	4.9981e-10	-6.51e-12		0.525	-5.0079e-10	2.17e-12	4.9991e-10	-1.16e-12		0.7	-5.0076e-10	1.6e-12	4.9992e-10	-1.77e-12		0.874	-5.0075e-10	1.42e-12	4.9991e-10	-2.79e-12
	0.48	-5.0075e-10	2.42e-12	4.999e-10	-4.61e-12		0.6	-5.0078e-10	4e-13	4.9989e-10	-2.07e-12		0.8	-5.0078e-10	1.71e-12	4.9988e-10	-2.37e-12		1	-5.0079e-10	9.9e-13	4.9992e-10	-2.71e-12
	0.54	-5.007e-10	1.53e-12	4.9994e-10	-4.25e-12		0.675	-5.0081e-10	-7e-14	4.9992e-10	-3.13e-12		0.9	-5.0078e-10	1.31e-12	4.9987e-10	-2.69e-12		1.124	-5.0079e-10	2.62e-12	4.9993e-10	-2.32e-12
	0.6	-5.0073e-10	2.12e-12	4.9991e-10	-6.73e-12		0.75	-5.0077e-10	1.46e-12	4.9988e-10	-4.22e-12		1	-5.0081e-10	2.47e-12	4.9992e-10	-3.33e-12		1.25	-5.0079e-10	2.13e-12	4.9991e-10	-1.4e-12
	0.66	-5.0079e-10	3.78e-12	4.9983e-10	-4.6e-12		0.825	-5.0078e-10	2.55e-12	4.9992e-10	-3.13e-12		1.1	-5.0079e-10	3.79e-12	4.999e-10	-2.72e-12		1.374	-5.0078e-10	3.77e-12	4.9993e-10	-6.2e-13
	0.72	-5.0082e-10	5.06e-12	4.9989e-10	-3.97e-12		0.9	-5.0079e-10	1.97e-12	4.999e-10	-1.26e-12		1.2	-5.008e-10	3.53e-12	4.9989e-10	-1.5e-12		1.5	-5.0083e-10	2.82e-12	4.9992e-10	-9.7e-13
	0.78	-5.0073e-10	5.21e-12	4.9992e-10	-4.83e-12		0.975	-5.0079e-10	1.4e-12	4.9988e-10	-1.56e-12		1.3	-5.0079e-10	4.05e-12	4.9988e-10	-1.47e-12		1.624	-5.0076e-10	3.62e-12	4.9989e-10	-7.9e-13
	0.84	-5.0077e-10	6.77e-12	5.0002e-10	-6.36e-12		1.05	-4.1256e-10	1.05e-12	4.999e-10	-3.45e-12		1.4	-5.0075e-10	2.55e-12	4.9991e-10	2e-14		1.75	-5.0076e-10	4.34e-12	4.9991e-10	-9.2e-13
	0.9	-4.3544e-10	8.28e-12	4.9991e-10	-4.06e-12		1.125	-3.5411e-10	2.78e-12	4.9992e-10	-2.62e-12		1.5	-5.0084e-10	2.5e-12	4.999e-10	-1.08e-12		1.874	-5.0077e-10	4.29e-12	4.999e-10	-6e-13
	0.96	-5.0075e-10	8.16e-12	4.9992e-10	-3.98e-12		1.2	-5.0077e-10	1.96e-12	4.9997e-10	-1.09e-12		1.6	-5.0075e-10	2.31e-12	4.9993e-10	-1.62e-12		2	-5.0079e-10	5.3e-12	4.9989e-10	-9.8e-13
	1.02	-5.0079e-10	9.83e-12	4.999e-10	-4.85e-12		1.275	-5.008e-10	2.13e-12	4.9995e-10	-1.8e-12		1.7	-5.008e-10	2.49e-12	4.9992e-10	-2.8e-12		2.124	-5.0082e-10	5.49e-12	4.9991e-10	-7.3e-13
	1.08	-5.0081e-10	1.254e-11	4.9989e-10	-6.36e-12		1.35	-4.2232e-10	1.64e-12	4.999e-10	-2.23e-12		1.8	-5.0081e-10	2.6e-12	4.9993e-10	-3.11e-12		2.25	-5.0079e-10	6.06e-12	4.9996e-10	-1.33e-12
	1.14	-5.0079e-10	1.475e-11	5.0005e-10	-2.68e-12		1.425	-5.0079e-10	2.19e-12	4.9991e-10	-3.77e-12		1.9	-5.0077e-10	3.75e-12	4.9543e-10	-3.5e-12		2.374	-5.008e-10	7.25e-12	4.9991e-10	-1.23e-12
	1.2	-5.008e-10	1.441e-11	4.9985e-10	-3.25e-12		1.5	-5.0075e-10	2.81e-12	4.9992e-10	-2.25e-12		2	-5.0081e-10	3.92e-12	4.9992e-10	-3e-12		2.5	-5.0079e-10	7.73e-12	4.9989e-10	-2.64e-12
	1.26	-5.0077e-10	1.643e-11	4.9991e-10	-5.01e-12		1.575	-5.0078e-10	2.61e-12	4.9994e-10	5e-14		2.1	-4.6137e-10	4.58e-12	4.9993e-10	-2.37e-12		2.624	-5.0079e-10	8.69e-12	4.9993e-10	-3.14e-12
	1.32	-5.0079e-10	1.778e-11	5.0004e-10	-5.01e-12		1.65	-5.0077e-10	2.7e-12	4.9991e-10	-1.18e-12		2.2	-5.0077e-10	5.02e-12	4.9991e-10	-2.27e-12		2.75	-5.0078e-10	8.47e-12	4.9991e-10	-2.93e-12
	1.38	-5.0088e-10	1.95e-11	4.9994e-10	-3.15e-12		1.725	-5.0078e-10	2.24e-12	4.9992e-10	-2.53e-12		2.3	-4.9621e-10	5.07e-12	4.9993e-10	-1.3e-13		2.874	-5.0079e-10	9.28e-12	4.9993e-10	-3.87e-12
	1.44	-5.0073e-10	2.045e-11	5.0012e-10	-3.86e-12		1.8	-5.0078e-10	3.21e-12	4.9987e-10	-4.83e-12		2.4	-4.1149e-10	4.55e-12	4.9993e-10	-8e-14		3	-5.0077e-10	1.044e-11	4.9991e-10	-2.62e-12
	1.5	-5.0069e-10	2.284e-11	4.9986e-10	-4.79e-12		1.875	-5.008e-10	3.87e-12	4.9992e-10	-1.98e-12		2.5	-3.9749e-10	5.36e-12	4.9993e-10	-4.6e-13		3.124	-5.0083e-10	1.096e-11	4.9991e-10	-2.33e-12
	1.56	-5.0063e-10	2.495e-11	4.9981e-10	-3.91e-12		1.95	-5.008e-10	3.8e-12	4.9991e-10	-1.09e-12		2.6	-3.08e-10	4.73e-12	4.9993e-10	-8.5e-13		3.25	-5.0079e-10	1.338e-11	4.9991e-10	-3.48e-12
	1.62	-5.0074e-10	2.54e-11	4.9992e-10	-2.25e-12		2.025	-5.0086e-10	2.47e-12	4.999e-10	-1.72e-12		2.7	-3.8832e-10	6.49e-12	4.9993e-10	-2.15e-12		3.374	-5.0079e-10	1.39e-11	4.9991e-10	-6.6e-13
	1.68	-5.0077e-10	2.6e-11	5.0006e-10	-5.16e-12		2.1	-5.0075e-10	3.18e-12	4.9994e-10	-3.06e-12		2.8	-4.3278e-10	6.81e-12	4.9993e-10	-3.07e-12		3.5	-5.0079e-10	1.486e-11	4.9991e-10	-2.29e-12
	1.74	-5.0077e-10	2.807e-11	4.9999e-10	-5.19e-12		2.175	-5.0082e-10	5.84e-12	4.9992e-10	-3.03e-12		2.9	-5.0077e-10	7.99e-12	4.9993e-10	-2.71e-12		3.624	-5.0077e-10	1.641e-11	4.9992e-10	-1.17e-12
	1.8	-5.008e-10	2.983e-11	4.9997e-10	-2.63e-12		2.25	-5.008e-10	5.56e-12	4.9985e-10	-1.78e-12		3	-5.0078e-10	8.04e-12	4.999e-10	-2.59e-12		3.75	-5.0081e-10	1.764e-11	4.9991e-10	-2.7e-13
	1.86	-5.0082e-10	3.049e-11	4.9983e-10	-2.53e-12		2.325	-5.0077e-10	6.06e-12	4.9991e-10	-7.1e-13		3.1	-4.7632e-10	9.34e-12	4.9988e-10	-1.99e-12		3.874	-5.0077e-10	1.989e-11	4.9991e-10	1.5e-13
	1.92	-4.3841e-10	2.994e-11	4.9992e-10	-6.03e-12		2.4	-5.0077e-10	6.57e-12	4.9995e-10	-1.53e-12		3.2	-5.0081e-10	1.034e-11	4.9994e-10	-5e-14		4	-5.0079e-10	2.165e-11	4.9991e-10	-4.4e-13
	1.98	-5.0075e-10	3.184e-11	4.9988e-10	-5.03e-12		2.475	-5.0078e-10	6.05e-12	4.9991e-10	-3.52e-12		3.3	-5.008e-10	1.035e-11	4.9989e-10	1.02e-12		4.124	-5.0079e-10	2.267e-11	4.9991e-10	-9.2e-13
	2.04	-5.0069e-10	3.309e-11	4.9986e-10	-2.61e-12		2.55	-4.7614e-10	7.06e-12	4.9991e-10	-3.05e-12		3.4	-5.0079e-10	9.95e-12	4.9988e-10	-7.9e-13		4.25	-5.0078e-10	2.474e-11	4.999e-10	-9e-13
	2.1	-5.0077e-10	3.252e-11	4.9993e-10	-3.74e-12		2.625	-4.9352e-10	8.05e-12	4.9994e-10	-2.02e-12		3.5	-5.0081e-10	1.056e-11	4.9988e-10	-1.74e-12		4.374	-4.892e-10	2.596e-11	4.9991e-10	-3.2e-13
	2.16	-5.0083e-10	3.334e-11	4.999e-10	-5.12e-12		2.7	-5.0079e-10	9.02e-12	4.9991e-10	-5.6e-13		3.6	-5.0079e-10	1.154e-11	4.9993e-10	-2.09e-12		4.5	-5.0077e-10	2.67e-11	4.9991e-10	-1.14e-12
	2.22	-5.0078e-10	3.57e-11	4.9994e-10	-4.99e-12		2.775	-5.0077e-10	8.43e-12	4.999e-10	-2.45e-12		3.7	-4.4957e-10	1.323e-11	4.9991e-10	-3.11e-12		4.624	-5.0077e-10	2.846e-11	4.9993e-10	-1.11e-12
	2.28	-5.0079e-10	3.574e-11	4.9997e-10	-2.67e-12		2.85	-5.0079e-10	9.15e-12	4.9995e-10	-4.08e-12		3.8	-5.0077e-10	1.519e-11	4.9989e-10	-2.78e-12		4.75	-5.0079e-10	3.025e-11	4.9992e-10	-2.4e-12
	2.34	-5.0078e-10	3.574e-11	4.9991e-10	-4.06e-12		2.925	-5.0079e-10	1.136e-11	4.9993e-10	-2.93e-12		3.9	-5.0078e-10	1.598e-11	4.9993e-10	-2.21e-12		4.874	-5.0081e-10	3.113e-11	4.9991e-10	-2.91e-12
	2.4	-5.0078e-10	3.666e-11	4.9993e-10	-5.44e-12		3	-4.6438e-10	1.205e-11	4.9938e-10	-1.08e-12		4	-5.0081e-10	1.638e-11	4.9993e-10	-2.9e-13		5	-5.008e-10	3.274e-11	4.9992e-10	-2.74e-12
	2.46	-5.0074e-10	3.852e-11	4.999e-10	-3.59e-12		3.075	-5.0079e-10	1.177e-11	4.999e-10	-1.02e-12		4.1	-5.0078e-10	1.75e-11	4.9991e-10	-1.1e-12		5.124	-5.0076e-10	3.282e-11	4.9991e-10	-3.46e-12
	2.52	-5.0071e-10	3.801e-11	4.9991e-10	-3.15e-12		3.15	-5.0077e-10	1.233e-11	4.9997e-10	-2.34e-12		4.2	-5.0081e-10	1.892e-11	4.9989e-10	-1.11e-12		5.25	-5.008e-10	3.47e-11	4.9992e-10	-3.67e-12
	2.58	-5.0077e-10	3.88e-11	4.999e-10	-5.04e-12		3.225	-4.8757e-10	1.374e-11	4.999e-10	-3.24e-12		4.3	-5.0078e-10	1.893e-11	4.999e-10	-1.85e-12		5.374	-5.0079e-10	3.605e-11	4.9988e-10	-2.94e-12
	2.64	-5.0086e-10	3.975e-11	4.9998e-10	-5.64e-12		3.3	-5.0079e-10	1.434e-11	4.9991e-10	-1.95e-12		4.4	-4.9131e-10	2.019e-11	4.9991e-10	-2.48e-12		5.5	-5.0077e-10	3.701e-11	4.999e-10	-2.31e-12
	2.7	-5.0076e-10	4.091e-11	4.9997e-10	-2.28e-12		3.375	-5.0077e-10	1.615e-11	4.9991e-10	2.3e-13		4.5	-5.0077e-10	2.077e-11	4.999e-10	-2.34e-12		5.624	-5.0079e-10	3.836e-11	4.9991e-10	-1.75e-12
	2.76	-5.0084e-10	3.987e-11	4.9998e-10	-2.92e-12		3.45	-5.0079e-10	1.613e-11	4.9992e-10	-1.57e-12		4.6	-5.0079e-10	2.177e-11	4.9991e-10	-2.44e-12		5.75	-5.0078e-10	3.921e-11	4.9994e-10	-1.6e-12
	2.82	-5.0076e-10	4.154e-11	4.9992e-10	-4.57e-12		3.525	-5.0078e-10	1.768e-11	4.9992e-10	-2.26e-12		4.7	-5.008e-10	2.397e-11	4.999e-10	-2.13e-12		5.874	-5.008e-10	4.042e-11	4.9993e-10	-6.1e-13
	2.88	-5.0079e-10	4.335e-11	4.9994e-10	-3.48e-12		3.6	-4.9412e-10	1.878e-11	4.999e-10	-2.87e-12		4.8	-5.0077e-10	2.495e-11	4.999e-10	-1.35e-12		6	-5.0079e-10	4.288e-11	4.9993e-10	0
	2.94	-5.0076e-10	4.269e-11	4.9991e-10	-2.89e-12		3.675	-5.0079e-10	2.015e-11	4.9989e-10	-1.56e-12		4.9	-5.0077e-10	2.582e-11	4.9989e-10	-1.87e-12		6.124	-5.0079e-10	4.343e-11	4.9991e-10	-9.7e-13
	3	-5.0083e-10	4.382e-11	4.9991e-10	-3.46e-12		3.75	-5.0077e-10	2.046e-11	4.9992e-10	-1.5e-12		5	-5.0079e-10	2.683e-11	4.9991e-10	5e-14		6.25	-5.0078e-10	4.547e-11	4.9991e-10	-1.07e-12
	3.06	-5.0085e-10	4.493e-11	4.9985e-10	-4.46e-12		3.825	-5.0079e-10	2.032e-11	4.999e-10	-1.74e-12		5.1	-5.0076e-10	2.712e-11	4.999e-10	-4.5e-13		6.374	-5.0075e-10	4.771e-11	4.9991e-10	-5.7e-13
	3.12	-5.0078e-10	4.537e-11	4.9989e-10	-3.41e-12		3.9	-5.0076e-10	2.15e-11	4.9997e-10	-3.16e-12		5.2	-5.0078e-10	2.778e-11	4.9993e-10	-7.3e-13		6.5	-5.0079e-10	4.847e-11	4.9991e-10	-1.53e-12
	3.18	-5.0072e-10	4.577e-11	4.9987e-10	-2.28e-12		3.975	-5.0078e-10	2.322e-11	4.9991e-10	-2.44e-12		5.3	-5.0078e-10	2.948e-11	4.9985e-10	-1.57e-12		6.624	-5.0077e-10	4.952e-11	4.999e-10	3e-13
	3.24	-5.0079e-10	4.633e-11	4.9988e-10	-4.23e-12		4.05	-5.0077e-10	2.393e-11	4.9992e-10	-6.7e-13		5.4	-5.0079e-10	2.992e-11	4.9994e-10	-2.35e-12		6.75	-5.0079e-10	5.087e-11	4.9993e-10	-2.8e-13
	3.3	-5.0075e-10	4.828e-11	4.9989e-10	-4.94e-12		4.125	-5.008e-10	2.415e-11	4.9995e-10	-9.7e-13		5.5	-5.0078e-10	3.244e-11	4.9991e-10	-3.62e-12		6.874	-4.9639e-10	5.278e-11	4.9991e-10	-9.7e-13
	3.36	-5.0077e-10	4.939e-11	4.9996e-10	-3.41e-12		4.2	-5.0082e-10	2.439e-11	4.9991e-10	-1.98e-12		5.6	-5.0078e-10	3.463e-11	4.9993e-10	-2.26e-12		7	-5.0077e-10	5.439e-11	4.9995e-10	-6.2e-13
	3.42	-5.0083e-10	4.914e-11	4.9995e-10	-2.55e-12		4.275	-5.008e-10	2.61e-11	4.999e-10	-2.97e-12		5.7	-5.0078e-10	3.4e-11	4.999e-10	-1.71e-12		7.124	-5.0081e-10	5.59e-11	4.999e-10	-2.43e-12
	3.48	-5.0082e-10	4.98e-11	4.9988e-10	-4.53e-12		4.35	-5.0081e-10	2.783e-11	4.9994e-10	-3.54e-12		5.8	-5.0078e-10	3.596e-11	4.9991e-10	-1.89e-12		7.25	-5.0077e-10	5.752e-11	4.999e-10	-1.94e-12
	3.54	-5.0082e-10	5.218e-11	4.9996e-10	-3.15e-12		4.425	-5.0078e-10	2.855e-11	4.999e-10	-5.7e-13		5.9	-5.0077e-10	3.614e-11	4.9996e-10	-6.7e-13		7.374	-5.0081e-10	5.83e-11	4.9989e-10	-1.78e-12
	3.6	-5.0072e-10	5.155e-11	4.9992e-10	-2.55e-12		4.5	-5.0077e-10	2.877e-11	4.9986e-10	-1.13e-12		6	-5.0078e-10	3.653e-11	4.9992e-10	-2.3e-13		7.5	-5.0077e-10	6.04e-11	4.9992e-10	-3.31e-12
	3.66	-5.0077e-10	5.205e-11	4.9991e-10	-3.65e-12		4.575	-5.0077e-10	2.899e-11	4.9994e-10	-2.34e-12		6.1	-5.008e-10	3.747e-11	4.9992e-10	-1.04e-12		7.624	-5.0079e-10	6.235e-11	4.999e-10	-2.38e-12
	3.72	-5.0085e-10	5.294e-11	4.9995e-10	-4.92e-12		4.65	-5.0084e-10	3.025e-11	4.9989e-10	-3.88e-12		6.2	-4.6783e-10	3.826e-11	4.9991e-10	-1.74e-12		7.75	-4.715e-10	6.315e-11	4.9992e-10	-2.43e-12
	3.78	-4.4946e-10	5.505e-11	4.9985e-10	-3.87e-12		4.725	-5.0073e-10	3.247e-11	4.9989e-10	-2.78e-12		6.3	-5.0074e-10	4.004e-11	4.9992e-10	-2.96e-12		7.874	-5.0079e-10	6.526e-11	4.9991e-10	-2.24e-12
	3.84	-5.0079e-10	5.425e-11	4.9988e-10	-1.81e-12		4.8	-5.0082e-10	3.254e-11	4.999e-10	-3.7e-13		6.4	-5.0078e-10	4.132e-11	4.9991e-10	-2.69e-12		8	-5.0079e-10	6.613e-11	4.999e-10	-2.11e-12
	3.9	-5.0083e-10	5.531e-11	4.9985e-10	-4.49e-12		4.875	-4.8071e-10	3.285e-11	4.9995e-10	-9.6e-13		6.5	-5.0077e-10	4.368e-11	4.9991e-10	-1.36e-12		8.124	-5.0078e-10	6.804e-11	4.9993e-10	-2.35e-12
	3.96	-5.0078e-10	5.717e-11	4.9992e-10	-4.8e-12		4.95	-5.0079e-10	3.252e-11	4.9993e-10	-2.69e-12		6.6	-5.0079e-10	4.526e-11	4.9993e-10	-1.56e-12		8.25	-5.0076e-10	6.922e-11	4.9991e-10	-1.6e-12
	4.02	-5.0071e-10	5.807e-11	4.9995e-10	-2.95e-12		5.025	-5.0079e-10	3.4e-11	4.999e-10	-2.91e-12		6.7	-5.0077e-10	4.57e-11	4.9989e-10	-1.08e-12		8.374	-5.0077e-10	6.904e-11	4.9994e-10	-9.1e-13
	4.08	-3.44e-10	5.8e-11	4.9988e-10	-2.7e-12		5.1	-4.1824e-10	3.592e-11	4.999e-10	-2.38e-12		6.8	-5.0079e-10	4.687e-11	4.999e-10	6.2e-13		8.5	-5.0078e-10	7.017e-11	4.999e-10	-1.35e-12
	4.14	-5.0088e-10	5.849e-11	4.9987e-10	-4.57e-12		5.175	-4.6172e-10	3.704e-11	4.999e-10	-1.12e-12		6.9	-4.9578e-10	4.724e-11	4.999e-10	-3.2e-13		8.624	-5.0079e-10	7.244e-11	4.999e-10	-9.1e-13
	4.2	-5.0077e-10	6.095e-11	4.9985e-10	-4.09e-12		5.25	-4.956e-10	3.609e-11	4.999e-10	-1.91e-12		7	-4.7425e-10	4.827e-11	4.999e-10	-2.55e-12		8.75	-5.0077e-10	7.492e-11	4.9992e-10	1.9e-13
	4.26	-5.0077e-10	6.068e-11	4.9989e-10	-1.87e-12		5.325	-5.0075e-10	3.734e-11	4.999e-10	-3.54e-12		7.1	-5.008e-10	4.927e-11	4.9989e-10	-2.44e-12		8.874	-5.0077e-10	7.63e-11	4.999e-10	-5.9e-13
	4.32	-5.008e-10	6.097e-11	4.9996e-10	-3.48e-12		5.4	-5.0079e-10	3.924e-11	4.9988e-10	-2.2e-12		7.2	-5.0079e-10	5.162e-11	4.999e-10	-2.47e-12		9	-5.0075e-10	7.763e-11	4.9991e-10	-4.4e-13
	4.38	-5.0079e-10	6.298e-11	4.9988e-10	-5.67e-12		5.475	-5.008e-10	4.045e-11	4.9991e-10	-1.26e-12		7.3	-5.0077e-10	5.258e-11	4.9991e-10	-2.41e-12		9.124	-5.008e-10	7.958e-11	4.9991e-10	-1.7e-13
	4.44	-5.0083e-10	6.379e-11	4.9993e-10	-3.3e-12		5.55	-5.0084e-10	4.03e-11	4.9989e-10	-7.4e-13		7.4	-4.7526e-10	5.41e-11	4.9991e-10	-1.49e-12		9.25	-5.0079e-10	8.086e-11	4.9993e-10	-9.3e-13
	4.5	-5.0082e-10	6.451e-11	4.9994e-10	-1.96e-12		5.625	-5.0076e-10	4.052e-11	4.9992e-10	-2.01e-12		7.5	-4.8734e-10	5.57e-11	4.999e-10	-4.7e-13		9.374	-4.6632e-10	8.28e-11	4.999e-10	-7.4e-13
	4.56	-5.0077e-10	6.41e-11	4.9993e-10	-4.35e-12		5.7	-5.0082e-10	4.24e-11	4.9989e-10	-2.94e-12		7.6	-5.0079e-10	5.668e-11	4.9994e-10	1.15e-12		9.5	-5.008e-10	8.406e-11	4.9992e-10	-1.7e-12
	4.62	-5.0082e-10	6.51e-11	4.9991e-10	-4.17e-12		5.775	-4.9856e-10	4.359e-11	4.9994e-10	-2.52e-12		7.7	-5.0081e-10	5.782e-11	4.9993e-10	-2.2e-13		9.624	-5.0082e-10	8.628e-11	4.9992e-10	-1.63e-12
	4.68	-4.7431e-10	6.67e-11	4.9994e-10	-2.27e-12		5.85	-5.0076e-10	4.378e-11	4.9994e-10	2.9e-13		7.8	-5.0079e-10	5.914e-11	4.9991e-10	-9.5e-13		9.75	-5.0079e-10	8.745e-11	4.9991e-10	-2.92e-12
	4.74	-4.2587e-10	6.587e-11	4.9991e-10	-2.03e-12		5.925	-5.0078e-10	4.472e-11	4.9992e-10	-7.3e-13		7.9	-5.0079e-10	5.965e-11	4.9992e-10	-1.59e-12		9.874	-5.0077e-10	8.951e-11	4.9991e-10	-2.94e-12
	4.8	-5.0078e-10	6.643e-11	4.9997e-10	-4.86e-12		6	-5.0079e-10	4.485e-11	4.9991e-10	-3.02e-12		8	-5.0076e-10	6.092e-11	4.9988e-10	-2.6e-12		10	-5.0077e-10	9.083e-11	4.999e-10	-2.52e-12
	4.86	-5.0075e-10	6.834e-11	4.9995e-10	-2.92e-12		6.075	-5.0077e-10	4.62e-11	4.9991e-10	-3.46e-12		8.1	-5.0079e-10	6.185e-11	4.9991e-10	-2.53e-12		10.124	-5.0079e-10	9.246e-11	4.999e-10	-2.68e-12
	4.92	-5.008e-10	6.901e-11	4.9989e-10	-1.95e-12		6.15	-5.008e-10	4.721e-11	4.9991e-10	-2.4e-12		8.2	-5.0079e-10	6.407e-11	4.9991e-10	-1.74e-12		10.25	-5.008e-10	9.484e-11	4.9992e-10	-2.01e-12
	4.98	-5.0079e-10	6.918e-11	4.9989e-10	-3.24e-12		6.225	-5.0076e-10	4.788e-11	5.0001e-10	-7e-13		8.3	-5.008e-10	6.579e-11	4.9992e-10	-1.79e-12		10.374	-5.0079e-10	9.556e-11	4.999e-10	-2.44e-12
	5.04	-5.0078e-10	7.027e-11	4.9993e-10	-5.19e-12		6.3	-5.0076e-10	4.799e-11	4.9989e-10	-2.82e-12		8.4	-5.0079e-10	6.647e-11	4.9992e-10	-6.3e-13		10.5	-4.9671e-10	9.774e-11	4.9992e-10	-2.5e-12
	5.1	-5.0078e-10	7.218e-11	4.9997e-10	-3.57e-12		6.375	-5.0082e-10	4.873e-11	4.9991e-10	-1.54e-12		8.5	-5.0078e-10	6.689e-11	4.9992e-10	-3e-13		10.624	-5.008e-10	9.978e-11	4.9991e-10	-2.17e-12
	5.16	-5.0079e-10	7.216e-11	4.9988e-10	-1.22e-12		6.45	-4.9366e-10	5.071e-11	4.9994e-10	-3.03e-12		8.6	-5.0079e-10	6.808e-11	4.9996e-10	-6.2e-13		10.75	-5.0078e-10	1.0077e-10	4.9992e-10	-1.3e-12
	5.22	-5.0077e-10	7.197e-11	4.9988e-10	-3.93e-12		6.525	-5.0078e-10	5.125e-11	4.9994e-10	-1.95e-12		8.7	-4.9621e-10	6.992e-11	4.9991e-10	-4.6e-13		10.874	-5.0077e-10	1.0257e-10	4.9994e-10	-8e-13
	5.28	-5.0079e-10	7.336e-11	4.9991e-10	-5.16e-12		6.6	-5.0079e-10	5.144e-11	4.9993e-10	7.1e-13		8.8	-5.0078e-10	7.009e-11	4.9992e-10	-2.33e-12		11	-5.0078e-10	1.0453e-10	4.999e-10	-2.9e-13
	5.34	-5.008e-10	7.498e-11	4.9991e-10	-1.9e-12		6.675	-3.9574e-10	5.183e-11	4.9988e-10	-2.01e-12		8.9	-5.0077e-10	7.168e-11	4.9991e-10	-3.29e-12		11.124	-5.008e-10	1.0696e-10	4.9992e-10	-2e-14
	5.4	-5.0081e-10	7.391e-11	4.9986e-10	-2.41e-12		6.75	-4.967e-10	5.351e-11	4.9987e-10	-2.55e-12		9	-5.0078e-10	7.466e-11	4.9991e-10	-2.56e-12		11.25	-5.0079e-10	1.0885e-10	4.9991e-10	-4.7e-13
	5.46	-5.0079e-10	7.562e-11	4.9992e-10	-4.73e-12		6.825	-4.6733e-10	5.453e-11	4.999e-10	-2.69e-12		9.1	-5.0077e-10	7.485e-11	4.9989e-10	-1.59e-12		11.374	-5.0079e-10	1.1037e-10	4.9992e-10	2e-13
	5.52	-5.0079e-10	7.671e-11	4.999e-10	-3.48e-12		6.9	-5.0078e-10	5.525e-11	4.999e-10	-1.31e-12		9.2	-5.0078e-10	7.716e-11	4.9991e-10	-9e-13		11.5	-4.998e-10	1.1325e-10	4.9991e-10	7e-14
	5.58	-5.0082e-10	7.716e-11	4.9989e-10	-2.86e-12		6.975	-5.0079e-10	5.509e-11	4.999e-10	-5.6e-13		9.3	-5.0074e-10	7.732e-11	4.9988e-10	4.1e-13		11.624	-5.0078e-10	1.1458e-10	4.9992e-10	-2e-14
	5.64	-5.0078e-10	7.669e-11	4.999e-10	-2.71e-12		7.05	-5.0078e-10	5.551e-11	4.999e-10	-2.22e-12		9.4	-5.008e-10	7.934e-11	4.9989e-10	-4.3e-13		11.75	-5.0078e-10	1.1716e-10	4.9993e-10	-1.03e-12
	5.7	-5.0078e-10	7.885e-11	4.9991e-10	-4.74e-12		7.125	-5.0075e-10	5.769e-11	4.999e-10	-2.69e-12		9.5	-4.8481e-10	8.038e-11	4.999e-10	-1e-12		11.874	-5.0077e-10	1.1834e-10	4.9991e-10	-4.2e-13
	5.76	-5.0072e-10	7.882e-11	4.9988e-10	-3.07e-12		7.2	-5.0077e-10	5.909e-11	4.9989e-10	-1.46e-12		9.6	-5.008e-10	8.151e-11	4.9991e-10	-1.99e-12		12	-5.0077e-10	1.1983e-10	4.9991e-10	-1.81e-12
	5.82	-4.7867e-10	8.004e-11	4.9994e-10	-1.39e-12		7.275	-4.8372e-10	5.913e-11	4.999e-10	-6.8e-13		9.7	-5.0077e-10	8.316e-11	4.999e-10	-2.62e-12		12.124	-5.0079e-10	1.2236e-10	4.9992e-10	-1.77e-12
	5.88	-5.0081e-10	7.944e-11	4.9989e-10	-2.91e-12		7.35	-5.0075e-10	5.966e-11	4.9993e-10	-8e-13		9.8	-5.0075e-10	8.416e-11	4.9994e-10	-3.36e-12		12.25	-5.0079e-10	1.2459e-10	4.9991e-10	-1.95e-12
	5.94	-5.0078e-10	8.087e-11	4.9987e-10	-4.21e-12		7.425	-4.9761e-10	5.973e-11	4.9994e-10	-3.22e-12		9.9	-5.009e-10	8.532e-11	4.9994e-10	-2.09e-12		12.374	-5.0078e-10	1.2655e-10	4.9992e-10	-2.89e-12
	6	-5.0079e-10	8.195e-11	4.999e-10	-2.21e-12		7.5	-5.0079e-10	6.13e-11	4.999e-10	-3.4e-12		10	-5.0072e-10	8.668e-11	4.9989e-10	-1.69e-12		12.5	-5.0079e-10	1.2847e-10	4.9991e-10	-2.65e-12
	6.06	-5.0081e-10	8.222e-11	4.9988e-10	-3.02e-12		7.575	-5.0079e-10	6.25e-11	4.9988e-10	-1.91e-12		10.1	-5.0077e-10	8.893e-11	4.9991e-10	1.5e-13		12.624	-5.0078e-10	1.3072e-10	4.9991e-10	-2.43e-12
	6.12	-5.0077e-10	8.297e-11	4.9988e-10	-3.82e-12		7.65	-5.0076e-10	6.354e-11	4.9995e-10	-3.2e-13		10.2	-5.0077e-10	8.967e-11	4.9999e-10	-6e-13		12.75	-5.0077e-10	1.321e-10	4.9993e-10	-2.12e-12
	6.18	-5.008e-10	8.387e-11	4.9991e-10	-3.93e-12		7.725	-5.0082e-10	6.224e-11	4.9989e-10	-1.5e-12		10.3	-4.8908e-10	9.076e-11	4.999e-10	-5.2e-13		12.874	-5.0082e-10	1.3518e-10	4.9989e-10	-1.15e-12
	6.24	-5.0075e-10	8.426e-11	4.9992e-10	-1.53e-12		7.8	-5.008e-10	6.294e-11	4.9991e-10	-3.59e-12		10.4	-5.0079e-10	9.225e-11	4.9988e-10	-1.1e-12		13	-5.0079e-10	1.3768e-10	4.9989e-10	-1.91e-12
	6.3	-5.0077e-10	8.426e-11	4.9988e-10	-2.08e-12		7.875	-5.0079e-10	6.431e-11	4.999e-10	-3.06e-12		10.5	-5.0078e-10	9.343e-11	4.9993e-10	-2.41e-12		13.124	-5.0078e-10	1.3943e-10	4.999e-10	-1.46e-12
	6.36	-5.0075e-10	8.554e-11	4.9991e-10	-4.93e-12		7.95	-2.8237e-10	6.642e-11	4.999e-10	-1.6e-12		10.6	-5.0081e-10	9.529e-11	4.999e-10	-3e-12		13.25	-5.0078e-10	1.4181e-10	4.9991e-10	-1.39e-12
	6.42	-5.0076e-10	8.675e-11	4.9988e-10	-2.82e-12		8.025	-5.0077e-10	6.706e-11	4.9991e-10	-1.1e-12		10.7	-5.0078e-10	9.644e-11	4.9992e-10	-1.79e-12		13.374	-5.008e-10	1.4424e-10	4.9991e-10	7.3e-13
	6.48	-5.0074e-10	8.646e-11	4.9985e-10	-1.44e-12		8.1	-5.0077e-10	6.744e-11	4.9991e-10	-2.01e-12		10.8	-5.008e-10	9.831e-11	4.9991e-10	-1.67e-12		13.5	-5.0078e-10	1.4616e-10	4.9991e-10	4.2e-13
	6.54	-5.0088e-10	8.515e-11	4.9991e-10	-4.33e-12		8.175	-4.3162e-10	6.783e-11	4.999e-10	-4.56e-12		10.9	-5.0077e-10	1.0074e-10	4.9995e-10	-1.77e-12		13.624	-4.8117e-10	1.4683e-10	4.9994e-10	2e-14
	6.6	-5.0083e-10	8.773e-11	4.9996e-10	-3.81e-12		8.25	-5.0081e-10	6.885e-11	4.9993e-10	-3.12e-12		11	-5.0078e-10	1.0199e-10	4.9991e-10	-2.8e-13		13.75	-5.0079e-10	1.4993e-10	4.9991e-10	2.3e-13
	6.66	-5.0074e-10	8.81e-11	4.9996e-10	-2.14e-12		8.325	-5.0079e-10	7.031e-11	4.9992e-10	-1.68e-12		11.1	-5.0081e-10	1.0304e-10	5.0002e-10	6.8e-13		13.874	-5.0079e-10	1.5151e-10	4.9992e-10	1.8e-13
	6.72	-5.0086e-10	8.848e-11	4.9982e-10	-1.89e-12		8.4	-4.8165e-10	7.117e-11	4.9996e-10	-2.7e-13		11.2	-5.0078e-10	1.0404e-10	4.9993e-10	4e-14		14	-5.0077e-10	1.5391e-10	4.9993e-10	2.5e-13
	6.78	-4.8299e-10	8.965e-11	4.9987e-10	-3.98e-12		8.475	-5.0083e-10	7.053e-11	4.9988e-10	-2.31e-12		11.3	-4.547e-10	1.0602e-10	4.9997e-10	-5.4e-13		14.124	-5.0077e-10	1.5581e-10	4.9992e-10	-1.93e-12
	6.84	-5.0082e-10	9.038e-11	4.9993e-10	-3.38e-12		8.55	-5.0079e-10	7.183e-11	4.9993e-10	-3.36e-12		11.4	-5.008e-10	1.0691e-10	4.999e-10	-1.21e-12		14.25	-5.0077e-10	1.5861e-10	4.9991e-10	-1.66e-12
	6.9	-5.008e-10	9.077e-11	4.9989e-10	-2.32e-12		8.625	-5.0078e-10	7.361e-11	4.9992e-10	-2.59e-12		11.5	-5.0078e-10	1.0804e-10	4.9993e-10	-2.24e-12		14.374	-5.0077e-10	1.6101e-10	4.999e-10	-1.07e-12
	6.96	-5.0078e-10	9.11e-11	4.9993e-10	-2.78e-12		8.7	-4.2848e-10	7.342e-11	4.999e-10	-7.5e-13		11.6	-5.0074e-10	1.1027e-10	4.9991e-10	-2.4e-12		14.5	-5.0079e-10	1.635e-10	4.9991e-10	-1.4e-12
	7.02	-5.0079e-10	9.159e-11	4.9992e-10	-3.46e-12		8.775	-3.9114e-10	7.397e-11	4.999e-10	-7.7e-13		11.7	-5.0084e-10	1.1137e-10	4.9991e-10	-3.85e-12		14.624	-4.8606e-10	1.6544e-10	4.9994e-10	-2.18e-12
	7.08	-5.0075e-10	9.29e-11	4.9999e-10	-3.61e-12		8.85	-5.008e-10	7.49e-11	4.999e-10	-2.65e-12		11.8	-5.008e-10	1.1445e-10	4.9992e-10	-2.46e-12		14.75	-2.4539e-10	1.6731e-10	2.996e-10	-2.61e-12
	7.14	-5.0077e-10	9.341e-11	4.9997e-10	-1.23e-12		8.925	-5.0075e-10	7.604e-11	4.999e-10	-3.98e-12		11.9	-5.0076e-10	1.1681e-10	4.9991e-10	-1.28e-12		14.874	-5.0083e-10	1.7002e-10	3.37e-12	-4.9997e-10
	7.2	-5.008e-10	9.254e-11	4.9982e-10	-2.11e-12		9	-4.9657e-10	7.735e-11	4.9995e-10	-1.68e-12		12	-5.0076e-10	1.1656e-10	4.9991e-10	-4.5e-13		15	-5.0073e-10	1.7086e-10	3.06e-12	-5.0001e-10
	7.26	-5.0079e-10	9.391e-11	4.9986e-10	-3.76e-12		9.075	-5.0082e-10	7.871e-11	4.999e-10	-4.8e-13		12.1	-5.0079e-10	1.1888e-10	4.9992e-10	7e-14		15.124	-5.0082e-10	1.7425e-10	2.58e-12	-4.9999e-10
	7.32	-5.0079e-10	9.49e-11	4.9991e-10	-2.35e-12		9.15	-3.3779e-10	7.746e-11	4.999e-10	-2.1e-12		12.2	-5.0078e-10	1.1952e-10	4.9991e-10	2.2e-13		15.25	-5.0071e-10	1.7669e-10	2.05e-12	-5.0006e-10
	7.38	-5.0075e-10	9.409e-11	4.9989e-10	-2.64e-12		9.225	-5.0082e-10	7.918e-11	4.999e-10	-2.65e-12		12.3	-5.0076e-10	1.2074e-10	4.999e-10	-1.14e-12		15.374	-5.0077e-10	1.7858e-10	2.63e-12	-5.0002e-10
	7.44	-4.9442e-10	9.576e-11	4.9992e-10	-3.83e-12		9.3	-3.2338e-10	8.082e-11	4.999e-10	-3.17e-12		12.4	-5.0081e-10	1.2208e-10	4.9992e-10	-1.62e-12
	7.5	-5.0075e-10	9.642e-11	4.9995e-10	-2.77e-12		9.375	-3.2872e-10	8.21e-11	4.999e-10	-1.38e-12		12.5	-5.0077e-10	1.2497e-10	4.999e-10	-2.43e-12
	7.56	-5.0083e-10	9.676e-11	4.9985e-10	-1.06e-12		9.45	-4.5149e-10	8.205e-11	4.999e-10	-1.55e-12		12.6	-5.0078e-10	1.2678e-10	4.9995e-10	-3.77e-12
	7.62	-5.0078e-10	9.745e-11	4.9994e-10	-2.74e-12		9.525	-5.0077e-10	8.233e-11	4.999e-10	3e-14		12.7	-5.0078e-10	1.2853e-10	4.9994e-10	-2.95e-12
	7.68	-5.0077e-10	9.644e-11	4.9993e-10	-4.01e-12		9.6	-3.3668e-10	8.439e-11	4.999e-10	-3.54e-12		12.8	-5.0078e-10	1.3041e-10	4.9994e-10	-1.31e-12
	7.74	-5.0079e-10	9.813e-11	4.999e-10	-3.5e-12		9.675	-5.0078e-10	8.515e-11	4.999e-10	-3.25e-12		12.9	-5.0077e-10	1.3237e-10	4.999e-10	-1.11e-12
	7.8	-5.0082e-10	9.853e-11	4.9989e-10	-7.8e-13		9.75	-3.3269e-10	8.609e-11	4.999e-10	-5.6e-13		13	-5.0079e-10	1.3384e-10	4.999e-10	-5.1e-13
	7.86	-5.0078e-10	9.79e-11	4.999e-10	-3.01e-12		9.825	-5.0075e-10	8.729e-11	4.999e-10	-1.11e-12		13.1	-5.008e-10	1.3502e-10	4.9991e-10	4.1e-13
	7.92	-5.008e-10	9.974e-11	4.9986e-10	-4.1e-12		9.9	-4.3145e-10	8.705e-11	4.999e-10	-1.64e-12		13.2	-5.0077e-10	1.3731e-10	4.9991e-10	-1.44e-12
	7.98	-5.0075e-10	1.0069e-10	4.9989e-10	-1.94e-12		9.975	-4.696e-10	8.816e-11	4.999e-10	-2.54e-12		13.3	-5.0078e-10	1.395e-10	4.9991e-10	-2e-12
	8.04	-5.0075e-10	1.0067e-10	4.9988e-10	-8.2e-13		10.05	-4.1264e-10	9.059e-11	4.9993e-10	-1.86e-12		13.4	-5.0078e-10	1.4025e-10	4.9989e-10	-2.43e-12
	8.1	-5.0078e-10	1.0012e-10	4.999e-10	-4.55e-12		10.125	-5.0077e-10	9.166e-11	4.9994e-10	-9.6e-13		13.5	-5.008e-10	1.4236e-10	4.9992e-10	-3.06e-12
	8.16	-5.0083e-10	1.0076e-10	4.9998e-10	-4.1e-12		10.2	-4.7792e-10	9.171e-11	4.9992e-10	-8.6e-13		13.6	-5.0078e-10	1.4487e-10	4.9992e-10	-1.06e-12
	8.22	-5.0081e-10	1.0273e-10	4.9991e-10	-2.37e-12		10.275	-5.0077e-10	9.283e-11	4.9989e-10	-2.92e-12		13.7	-5.0076e-10	1.4692e-10	4.9994e-10	-1.37e-12
	8.28	-5.0077e-10	1.0177e-10	4.9994e-10	-7.9e-13		10.35	-4.8176e-10	9.425e-11	4.9993e-10	-1.81e-12		13.8	-5.0076e-10	1.495e-10	4.9994e-10	-1.47e-12
	8.34	-5.0082e-10	1.0175e-10	4.9992e-10	-3.89e-12		10.425	-5.0077e-10	9.536e-11	4.9977e-10	-1.28e-12		13.9	-5.0077e-10	1.5053e-10	4.9991e-10	-2.5e-13
	8.4	-5.0085e-10	1.0294e-10	4.9987e-10	-2.79e-12		10.5	-2.0783e-10	9.559e-11	4.9993e-10	-8.1e-13		14	-5.0078e-10	1.5295e-10	4.9991e-10	-1.2e-13
	8.46	-5.0078e-10	1.0417e-10	4.9989e-10	-1.35e-12		10.575	-4.1206e-10	9.643e-11	4.9993e-10	-1.39e-12		14.1	-5.008e-10	1.5501e-10	4.9991e-10	-1.13e-12
	8.52	-5.0084e-10	1.0373e-10	4.9989e-10	-4.29e-12		10.65	-5.008e-10	9.721e-11	4.9993e-10	-3.04e-12		14.2	-5.008e-10	1.566e-10	4.999e-10	-2.1e-12
	8.58	-5.0087e-10	1.0566e-10	4.9992e-10	-3.67e-12		10.725	-4.0213e-10	9.854e-11	4.999e-10	-2.03e-12		14.3	-5.008e-10	1.584e-10	4.9992e-10	-2.22e-12
	8.64	-5.0077e-10	1.0609e-10	4.9988e-10	-3.06e-12		10.8	-2.9181e-10	1.0036e-10	4.9993e-10	-1.59e-12		14.4	-4.9622e-10	1.6089e-10	4.9991e-10	-3.23e-12
	8.7	-5.0077e-10	1.053e-10	4.9988e-10	-7.2e-13		10.875	-4.5231e-10	1.0068e-10	4.9993e-10	-8.2e-13		14.5	-5.0077e-10	1.6313e-10	4.9992e-10	-1.07e-12
	8.76	-5.0082e-10	1.057e-10	5.0004e-10	-2.91e-12		10.95	-5.0078e-10	1.0133e-10	4.9993e-10	-2.28e-12		14.6	-4.4826e-10	1.6558e-10	4.9992e-10	-1.05e-12
	8.82	-5.0077e-10	1.0717e-10	3.99e-12	-5e-10		11.025	-3.7903e-10	1.0338e-10	4.9993e-10	-3.33e-12		14.7	-5.0078e-10	1.6717e-10	4.999e-10	-5.5e-13
	8.88	-5.008e-10	1.0779e-10	2.7e-12	-5.0001e-10		11.1	-4.343e-10	1.0468e-10	4.9993e-10	-2.97e-12		14.8	-4.318e-10	1.6987e-10	4.9992e-10	8.7e-13
	8.94	-5.0081e-10	1.0705e-10	5.6e-13	-4.9997e-10		11.175	-4.9941e-10	1.0505e-10	4.9993e-10	-1.07e-12		14.9	-5.0078e-10	1.7154e-10	4.9996e-10	2.8e-13
	9	-5.0079e-10	1.0725e-10	3.47e-12	-5.0006e-10		11.25	-5.0081e-10	1.0554e-10	4.9994e-10	-1.23e-12		15	-5.0082e-10	1.7426e-10	4.9994e-10	-2.01e-12
	9.06	-5.0076e-10	1.0883e-10	3.68e-12	-5.0002e-10		11.325	-5.0081e-10	1.0698e-10	4.9992e-10	-2.55e-12		15.1	-5.0076e-10	1.7539e-10	4.9991e-10	-1.99e-12
	9.12	-5.0087e-10	1.0912e-10	1.05e-12	-5.0005e-10		11.4	-4.7123e-10	1.0898e-10	4.999e-10	-3.47e-12		15.2	-5.0079e-10	1.7818e-10	4.9992e-10	-2.83e-12
							11.475	-4.5207e-10	1.1017e-10	4.9991e-10	-1.93e-12		15.3	-5.0076e-10	1.8145e-10	4.9992e-10	-2.78e-12
							11.55	-4.1265e-10	1.1073e-10	4.9993e-10	-9.9e-13		15.4	-4.5839e-10	1.8226e-10	4.9989e-10	-1.32e-12
							11.625	-5.0078e-10	1.1188e-10	4.9989e-10	-1.89e-12		15.5	-4.8302e-10	1.8585e-10	4.9991e-10	-9.6e-13
							11.7	-5.0075e-10	1.1253e-10	4.9993e-10	-3.38e-12		15.6	-5.0077e-10	1.8792e-10	4.9992e-10	-5e-14
							11.775	-4.6963e-10	1.1505e-10	4.9993e-10	-3.18e-12		15.7	-5.0076e-10	1.8971e-10	4.999e-10	1.7e-13
							11.85	-3.8682e-10	1.1596e-10	4.9993e-10	-1.08e-12		15.8	-5.0079e-10	1.9232e-10	4.9991e-10	-1.19e-12
							11.925	-4.2079e-10	1.1682e-10	4.9993e-10	-5.7e-13		15.9	-5.0077e-10	1.9376e-10	4.999e-10	-2.75e-12
							12	-3.5962e-10	1.1697e-10	4.9993e-10	-2.66e-12		16	-3.4503e-10	1.9644e-10	4.9992e-10	-1.74e-12
							12.075	-4.2685e-10	1.1849e-10	4.9993e-10	-3.21e-12		16.1	-5.0082e-10	1.9975e-10	4.9991e-10	-4.01e-12
							12.15	-4.875e-10	1.2135e-10	4.9993e-10	-2.97e-12		16.2	-5.0077e-10	2.0229e-10	4.9992e-10	-2.73e-12
							12.225	-5.0078e-10	1.2225e-10	4.9991e-10	-6.4e-13		16.3	-5.0077e-10	2.0495e-10	4.9991e-10	-1.19e-12
							12.3	-4.6853e-10	1.2278e-10	4.999e-10	-4e-14		16.4	-5.0074e-10	2.0703e-10	4.999e-10	2.6e-13
							12.375	-4.5317e-10	1.2403e-10	4.9993e-10	-1.71e-12		16.5	-5.0076e-10	2.097e-10	4.9998e-10	-8.3e-13
							12.45	-4.7474e-10	1.259e-10	4.9993e-10	-3.12e-12		16.6	-5.0073e-10	2.123e-10	4.9986e-10	-6.7e-13
							12.525	-3.864e-10	1.2692e-10	4.9993e-10	-2.32e-12		16.7	-5.0077e-10	2.1467e-10	4.9985e-10	-1.02e-12
							12.6	-4.1923e-10	1.2837e-10	4.999e-10	-8.5e-13		16.8	-5.0081e-10	2.167e-10	4.9988e-10	-2.15e-12
							12.675	-5.0082e-10	1.2928e-10	4.9994e-10	-1.53e-12		16.9	-5.008e-10	2.196e-10	4.9988e-10	-1.98e-12
							12.75	-5.0069e-10	1.3032e-10	4.999e-10	-2.48e-12		17	-5.0087e-10	2.2264e-10	4.9992e-10	-1.92e-12
							12.825	-5.0079e-10	1.3225e-10	4.9988e-10	-2.13e-12		17.1	-5.0079e-10	2.2625e-10	4.9991e-10	-2.56e-12
							12.9	-5.0081e-10	1.3413e-10	4.9991e-10	-1.9e-12		17.2	-5.0077e-10	2.2921e-10	4.9992e-10	-1.33e-12
							12.975	-5.0078e-10	1.3523e-10	4.9992e-10	3e-13		17.3	-5.0077e-10	2.314e-10	4.9994e-10	-8.2e-13
							13.05	-5.0081e-10	1.3617e-10	4.999e-10	-8.4e-13		17.4	-4.9321e-10	2.3362e-10	4.9989e-10	-5.9e-13
							13.125	-4.5057e-10	1.3722e-10	4.9993e-10	-3.24e-12		17.5	-5.0077e-10	2.3622e-10	4.9992e-10	-3.1e-13
							13.2	-5.0077e-10	1.4044e-10	4.9987e-10	-2.39e-12		17.6	-5.0077e-10	2.39e-10	4.999e-10	-1.19e-12
							13.275	-4.6337e-10	1.4158e-10	4.9993e-10	-6.5e-13		17.7	-3.9359e-10	2.4174e-10	4.9992e-10	-2.79e-12
							13.35	-3.8986e-10	1.424e-10	4.9993e-10	-5.7e-13		17.8	-4.3013e-10	2.443e-10	4.9992e-10	-2.82e-12
							13.425	-5.0078e-10	1.4392e-10	4.9993e-10	-1.87e-12		17.9	-5.0078e-10	2.4802e-10	4.05e-12	-5.0002e-10
							13.5	-4.7705e-10	1.4536e-10	4.9993e-10	-3.43e-12		18	-5.0078e-10	2.5104e-10	2.54e-12	-5.0001e-10
							13.575	-4.9757e-10	1.4692e-10	4.9993e-10	-2.82e-12		18.1	-5.0079e-10	2.5434e-10	1.81e-12	-5.0002e-10
							13.65	-4.4504e-10	1.4918e-10	4.9993e-10	-1.08e-12		18.2	-5.0078e-10	2.5936e-10	1.9e-13	-5.0002e-10
							13.725	-5.0075e-10	1.4951e-10	8.2e-13	-5.0008e-10		18.3	-5.0078e-10	2.6045e-10	6.1e-13	-5.0001e-10
							13.8	-5.0059e-10	1.511e-10	1.48e-12	-5.0013e-10
							13.875	-5.0079e-10	1.5349e-10	3.3e-12	-5.0001e-10
							13.95	-5.0071e-10	1.5565e-10	2.69e-12	-4.9994e-10
							14.025	-5.0081e-10	1.56e-10	2.9e-13	-5.0005e-10
							14.1	-5.0077e-10	1.5694e-10	8.3e-13	-4.9989e-10
							14.175	-5.0071e-10	1.5906e-10	2.66e-12	-5e-10
							14.25	-5.0078e-10	1.6106e-10	3.82e-12	-5.0005e-10

[truncated: 1 more sheets: Fig.6]
